# Supplementary material for: The ABCG2 multidrug transporter is a pump gated by a valve and an extracellular lid
Source: Nat Commun. 2019 Nov 28;10:5433. doi: 10.1038/s41467-019-13302-2 (PMC6883074; doi:10.1038/s41467-019-13302-2)
Supplement: Supplementary file 14 — Source Data [file 41467_2019_13302_MOESM14_ESM.xlsx]

## Sheet: Western Blot of Figures 1,2,3
Western Blot of figures 1, 2, 3
anti-ABCG2 (BXP-21)
anti-β-actin
	18 Dec 2015
									Image Name	Channel	Name	Signal	Total	Area	Bkgnd.	Type	Normalized with beta actin	% expression compared with WT
									0011368_01	800	Mock	2993	90041	744	117	Signal	0.0178118	0.424744
									0011368_01	800	WT	894915	1025859	744	176	Signal	4.19352	100
									0011368_01	800	K417E	1135601	1270265	744	181	Signal	7.03272	167.704
									0011368_01	800	K500E	301207	419503	744	159	Signal	1.63414	38.9683
									0011368_01	800	K502E	741813	892845	744	203	Signal	4.31141	102.811
									0011368_01	800	K616E	851599	1013680	667	243	Signal	5.46906	130.417
									0011368_01	800	K628E	752120	864650	682	165	Signal	4.24584	101.247
									0011368_01	800	R426E	20375	107735	672	130	Signal	0.128275	3.05887
									0011368_01	800	R575E	66769	155305	744	119	Signal	0.39884	9.51085
											Beta-actin
									0011368_01	800	Mock	168035	204995	462	80	Signal
									0011368_01	800	WT	213404	250826	462	81	Signal
									0011368_01	800	K417E	161474	204671	561	77	Signal
									0011368_01	800	K500E	184321	222241	480	79	Signal
									0011368_01	800	K502E	172058	209978	480	79	Signal
									0011368_01	800	K616E	155712	193632	480	79	Signal
									0011368_01	800	K628E	177143	211034	429	79	Signal
									0011368_01	800	R426E	158839	186867	364	77	Signal
									0011368_01	800	R575E	167408	203906	462	79	Signal
	15 Jan 2016								Image Name	Channel	Name	Signal	Total	Area	Bkgnd.	Type	Normalized with beta actin	% expression compared with WT
									0011422_01	800	MOCK	129	44769	496	90	Signal	0.000947784	0.158902
									0011422_01	800	WT	97214	145528	493	98	Signal	0.59646	100
									0011422_01	800	K417E	67875	123241	589	94	Signal	0.336013	56.3346
									0011422_01	800	K500E	15865	66557	551	92	Signal	0.0796932	13.361
									0011422_01	800	K502E	121585	179307	589	98	Signal	0.695276	116.567
									0011422_01	800	K616E	154079	230370	713	107	Signal	0.643062	107.813
									0011422_01	800	K628E	92420	156452	667	96	Signal	0.5103	85.5549
									0011422_01	800	417E+616E+628E	97021	153565	589	96	Signal	0.540131	90.5561
									0011422_01	800	K-less(all E)	2054	48870	532	88	Signal	0.0117837	1.97561
									0011422_01	800	R426E	-542	31758	323	100	Signal	-0.00326995	-0.548226
									0011422_01	800	R426K	134157	200714	589	113	Signal	0.784847	131.584
									0011422_01	800	R575E	4412	65668	589	104	Signal	0.0295084	4.94725
									0011422_01	800	R575K	114631	174709	589	102	Signal	0.563666	94.5019
											Beta-actin
									0011422_01	800	Mock	136107	151083	384	39	Signal
									0011422_01	800	WT	162985	178237	372	41	Signal
									0011422_01	800	K417E	202001	224141	540	41	Signal
									0011422_01	800	K500E	199076	220196	480	44	Signal
									0011422_01	800	K502E	174873	195817	476	44	Signal
									0011422_01	800	K616E	239602	261906	544	41	Signal
									0011422_01	800	K628E	181109	200625	476	41	Signal
									0011422_01	800	417+616+618E	179625	198345	480	39	Signal
									0011422_01	800	Kless all E	174308	191858	450	39	Signal
									0011422_01	800	R426E	165752	184776	464	41	Signal
									0011422_01	800	R426K	170934	188154	420	41	Signal
									0011422_01	800	R575E	149517	166737	420	41	Signal
									0011422_01	800	R575K	203367	223257	510	39	Signal
	21 Jan 2016								Image Name	Channel	Name	Signal	Total	Area	Bkgnd.	Type	Normalized with beta actin	% expression compared with WT
									0011452_01	800	mock	251	25339	448	56	Signal	0.00385703	0.757139
									0011452_01	800	wt	32091	58075	448	58	Signal	0.509421	100
									0011452_01	800	K417E	21785	51801	448	67	Signal	0.373235	73.2665
									0011452_01	800	K502E	32709	63621	448	69	Signal	0.495471	97.2615
									0011452_01	800	K616E	41961	73769	448	71	Signal	0.680876	133.657
									0011452_01	800	K628E	33808	62928	448	65	Signal	0.41438	81.3432
									0011452_01	800	K417+616+628E	50338	77218	448	60	Signal	0.751796	147.578
									0011452_01	800	R426E	4648	29736	448	56	Signal	0.0727535	14.2816
									0011452_01	800	R575E	3009	29889	448	60	Signal	0.0485793	9.51
									0011452_01	800	R426K	38388	70196	448	71	Signal	0.620352	121.776
									0011452_01	800	R575K	46538	80138	448	75	Signal	0.901917	177.047
									0011452_01	800	K500E	7977	35753	448	62	Signal	0.147616	28.9771
											beta actin
									0011452_01	800	mock	65076	77569	403	31	Signal
									0011452_01	800	wt	62995	75891	403	32	Signal
									0011452_01	800	K417E	58368	71667	403	33	Signal
									0011452_01	800	K502E	66016	78834	377	34	Signal
									0011452_01	800	K616E	61628	74069	377	33	Signal
									0011452_01	800	K628E	81587	95744	429	33	Signal
									0011452_01	800	K417+616+628E	66957	81062	403	35	Signal
									0011452_01	800	R426E	63887	77186	403	33	Signal
									0011452_01	800	R575E	61940	75239	403	33	Signal
									0011452_01	800	R426K	61881	77631	450	35	Signal
									0011452_01	800	R575K	51599	66159	416	35	Signal
									0011452_01	800	K500E	54039	74829	630	33	Signal
	2016-02-06
									Image Name	Channel	Name	Signal	Total	Area	Bkgnd.	Type	Normalized with beta actin	% expression compared with WT
									0011551_01	800	mock	596	41996	690	60	Signal	0.0032683	0.0995237
									0011551_01	800	wt	655477	773122	713	165	Signal	3.28394	100
									0011551_01	800	K500E	278440	417466	493	282	Signal	1.80143	54.8558
									0011551_01	800	K500H	373114	494200	558	217	Signal	1.76975	53.891
									0011551_01	800	K500R	621192	847213	713	317	Signal	3.52792	107.429
									0011551_01	800	K500A	556593	847719	726	401	Signal	3.51331	106.985
									0011551_01	800	K500E-2	225709	406057	532	339	Signal	1.5108	46.0058
									0011551_01	800	K500H-2	185386	335410	532	282	Signal	1.27817	38.9219
									0011551_01	800	K500R-2	415947	543627	532	240	Signal	3.27866	99.8393
									0011551_01	800	K500M-2	282555	375123	532	174	Signal	1.68221	51.2253
									0011551_01	800	K500A-2	363705	504685	532	265	Signal	2.33435	71.0838
									0011551_01	800	mock-2	-2587	38054	589	69	Signal	-0.0162109	-0.493642
											beta actin
									0011551_01	800	mock	182358	202384	646	31	Signal
									0011551_01	800	wt	199601	214091	630	23	Signal
									0011551_01	800	K500E	154566	162366	390	20	Signal
									0011551_01	800	K500H	210829	220749	496	20	Signal
									0011551_01	800	K500R	176079	185379	465	20	Signal
									0011551_01	800	K500A	158424	168344	496	20	Signal
									0011551_01	800	K500E-2	149397	161909	544	23	Signal
									0011551_01	800	K500H-2	145040	159184	544	26	Signal
									0011551_01	800	K500R-2	126865	137265	520	20	Signal
									0011551_01	800	K500M-2	167967	180127	608	20	Signal
									0011551_01	800	K500A-2	155806	168916	570	23	Signal
									0011551_01	800	mock-2	159584	177161	651	27	Signal
									Image Name	Channel	Name	Signal	Total	Area	Bkgnd.	Type	Normalized with beta actin	% expression compared with WT
									0011585_01	800	K500E	163579	222439	540	109	Signal	1.17432	41.9183
	2016-02-18								0011585_01	800	K500H	187394	281045	589	159	Signal	1.48135	52.8782
									0011585_01	800	K500R	184896	267328	512	161	Signal	1.5592	55.657
									0011585_01	800	K500M	201724	271220	476	146	Signal	1.63921	58.5129
									0011585_01	800	K500A	329904	441477	693	161	Signal	2.8174	100.57
									0011585_01	800	500H	59719	136309	690	111	Signal	0.455804	16.2703
									0011585_01	800	500R	196163	312083	630	184	Signal	1.53441	54.772
									0011585_01	800	500M	216975	343889	713	178	Signal	1.52967	54.6031
									0011585_01	800	500A	225606	338076	690	163	Signal	1.98095	70.7116
									0011585_01	800	MOCK	962	40890	644	62	Signal	0.00773542	0.276123
									0011585_01	800	WT	316028	451268	690	196	Signal	2.80144	100
									0011585_01	800	R426E	72911	201941	690	187	Signal	0.485633	17.3351
									0011585_01	800	R426K	194624	298814	690	151	Signal	1.27219	45.4118
									0011585_01	800	R575E	62868	138216	644	117	Signal	0.356492	12.7253
									0011585_01	800	R575K	475522	555874	837	96	Signal	3.70272	132.172
									0011585_01	800	K500E	139297	148817	476	20	Signal
									0011585_01	800	K500H	126502	137377	435	25	Signal
									0011585_01	800	K500R	118584	127922	406	23	Signal
									0011585_01	800	K500M	123062	134792	510	23	Signal
									0011585_01	800	K500A	117095	130595	540	25	Signal
									0011585_01	800	500H	131019	148883	638	28	Signal
									0011585_01	800	500R	127843	144583	620	27	Signal
									0011585_01	800	500M	141844	159124	640	27	Signal
									0011585_01	800	500A	113888	127982	522	27	Signal
									0011585_01	800	MOCK	124363	139969	578	27	Signal
									0011585_01	800	WT	112809	125337	464	27	Signal
									0011585_01	800	R426E	150136	164986	594	25	Signal
									0011585_01	800	R426K	152984	166508	588	23	Signal
									0011585_01	800	R575E	176352	191652	612	25	Signal
									0011585_01	800	R575K	128425	141725	532	25	Signal
									Image Name	Channel	Name	Signal	Total	Area	Bkgnd.	Type	Normalized with beta actin	% expression compared with WT
									0012535_01	800	500E	1762	15769	609	23	Signal	0.00727729	7.58101
	21 July 2016								0012535_01	800	500H	2031	17211	660	23	Signal	0.00858901	8.94747
									0012535_01	800	500M	2797	17609	644	23	Signal	0.011278	11.7487
									0012535_01	800	WT	23115	45011	952	23	Signal	0.0959937	100
									0012535_01	800	mock	1611	17851	812	20	Signal	0.00527787	5.49814
											beta actin
									0012535_01	800	500E	242123	258653	570	29	Signal
									0012535_01	800	500H	236465	254735	630	29	Signal
									0012535_01	800	500M	248005	267783	638	31	Signal
									0012535_01	800	WT	240797	261629	672	31	Signal
									0012535_01	800	mock	305237	330119	858	29	Signal
									Image Name	Channel	Name	Signal	Total	Area	Bkgnd.	Type	Normalized with beta actin	% expression compared with WT
									0012688_01	800	MOCK	-387	24957	576	44	Signal	-0.368221	-0.949849
	2016-08-12								0012688_01	800	WT	22058	50858	576	50	Signal	38.7663	100
									0012688_01	800	D419K	3656	29000	576	44	Signal	3.44581	8.88867
									0012688_01	800	D504K	6599	32267	558	46	Signal	10.4913	27.0629
									0012688_01	800	E585K	288	24532	551	44	Signal	0.147844	0.381373
									0012688_01	800	E611K	36584	64424	580	48	Signal	30.5376	78.7736
									0012688_01	800	E612K	13101	40749	576	48	Signal	21.3371	55.0405
									0012688_01	800	D620K	643	27043	600	44	Signal	0.801746	2.06815
											Beta-actin
									0012688_01	800	MOCK	1051	20395	403	48	Signal
									0012688_01	800	WT	569	19913	403	48	Signal
									0012688_01	800	D419K	1061	18793	403	44	Signal
									0012688_01	800	D504K	629	19167	403	46	Signal
									0012688_01	800	E585K	1948	17964	364	44	Signal
									0012688_01	800	E611K	1198	17206	348	46	Signal
									0012688_01	800	E612K	614	16806	352	46	Signal
									0012688_01	800	D620K	802	14142	290	46	Signal
									Image Name	Channel	Name	Signal	Total	Area	Bkgnd.	Type	Normalized with beta actin	% expression compared with WT
									0012717_01	800	WT	106104	125112	704	27	Signal	4.24263	100
	2016-08-20								0012717_01	800	D419K	1600	16274	638	23	Signal	0.0498815	1.17572
									0012717_01	800	D504K	18454	33128	638	23	Signal	0.591645	13.9452
									0012717_01	800	E585K	1075	13835	638	20	Signal	0.030585	0.720896
									0012717_01	800	E611K	37587	52261	638	23	Signal	1.10693	26.0907
									0012717_01	800	E612K	12274	25034	638	20	Signal	0.449712	10.5998
									0012717_01	800	D620K	280	13040	638	20	Signal	0.0103543	0.244053
											Beta-actin
									0012717_01	800	WT	25009	34309	465	20	Signal
									0012717_01	800	D419K	32076	41356	464	20	Signal
									0012717_01	800	D504K	31191	40471	464	20	Signal
									0012717_01	800	E585K	35148	45068	496	20	Signal
									0012717_01	800	E611K	33956	43556	480	20	Signal
									0012717_01	800	E612K	27293	36893	480	20	Signal
									0012717_01	800	D620K	27042	36002	448	20	Signal
									Image Name	Channel	Name	Signal	Total	Area	Bkgnd.	Type	Normalized with beta actin	% expression compared with WT
									0012809_01	800	mock	4	49604	496	100	Signal	7.90083e-06	0.0255935
	2016-09-09								0012809_01	800	WT	14383	67455	496	107	Signal	0.0308704	100
									0012809_01	800	D419K	1357	55645	522	104	Signal	0.00274284	8.885
									0012809_01	800	D419E	22684	79582	522	109	Signal	0.0500202	100
									0012809_01	800	D504K	6834	64776	522	111	Signal	0.0164244	53.2043
									0012809_01	800	D504E	30522	87420	522	109	Signal	0.0700067	100
									0012809_01	800	E585K	142	57040	522	109	Signal	0.000370295	1.19951
									0012809_01	800	E585D	948	57846	522	109	Signal	0.00234348	7.59133
									0012809_01	800	E611K	7377	65319	522	111	Signal	0.0171734	55.6307
									0012809_01	800	D620K	2649	62679	522	115	Signal	0.00599796	19.4295
											beta actin
									0012809_01	800	mock	506276	621332	612	188	Signal
									0012809_01	800	WT	465915	575931	576	191	Signal
									0012809_01	800	D419K	494743	586348	465	197	Signal
									0012809_01	800	D419E	453497	542312	465	191	Signal
									0012809_01	800	D504K	416088	496998	435	186	Signal
									0012809_01	800	D504E	435987	522477	465	186	Signal
									0012809_01	800	E585K	383478	466563	435	191	Signal
									0012809_01	800	E585D	404527	487612	435	191	Signal
									0012809_01	800	E611K	429559	537253	558	193	Signal
									0012809_01	800	D620K	441650	528140	465	186	Signal
									Image Name	Channel	Name	Signal	Total	Area	Bkgnd.	Type	Normalized with beta actin	% expression compared with WT
	2016-09-14								0012826_01	800	WT	299329	642716	589	583	Signal	3.04968	100
									0012826_01	800	D419K	86861	443795	589	606	Signal	0.485165	15.9087
									0012826_01	800	D419E	333344	730035	589	673.5	Signal	1.71235	56.1486
									0012826_01	800	D504K	372009	687666	486	649.5	Signal	1.88884	61.9357
									0012826_01	800	D504E	441249	785814	589	585	Signal	2.13694	70.0711
									0012826_01	800	E585K	16479	321581	589	518	Signal	0.0815046	2.67256
									0012826_01	800	E585D	44179	352226	589	523	Signal	0.274603	9.00434
									0012826_01	800	E612K	403802	751018	589	589.5	Signal	2.1745	71.3026
									0012826_01	800	D620K	-4201	292066	589	503	Signal	-0.0246327	-0.807713
									0012826_01	800	D620E	708586	1039015	589	561	Signal	4.03029	132.155
											beta actin
									0012826_01	800	WT	98151	430951	512	650	Signal
									0012826_01	800	D419E	194670	496230	420	718	Signal
									0012826_01	800	D504K	196951	551191	480	738	Signal
									0012826_01	800	D504E	206486	568886	480	755	Signal
									0012826_01	800	E585K	202185	547335	450	767	Signal
									0012826_01	800	E585D	160883	528668	495	743	Signal
									0012826_01	800	E612K	185699	545759	510	706	Signal
									0012826_01	800	D620K	170546	531116	510	707	Signal
									0012826_01	800	D620E	175815	532305	510	699	Signal
									Image Name	Channel	Name	Signal	Total	Area	Bkgnd.	Type	Normalized with beta actin	% expression compared with WT
									0012839_01	800	D620K	247	200898	493	407	Signal	0.000105531	0.105531
	2016-09-17								0012839_01	800	D620E	156001	362075	493	418	Signal	0.0641075	64.1075
											beta actin
									0012839_01	800	D620K	2340539	2672939	600	554	Signal
									0012839_01	800	D620E	2433429	2768229	600	558	Signal
									Image Name	Channel	Name	Signal	Total	Area	Bkgnd.	Type	Normalized with beta actin	% expression compared with WT
									0013741_01	800	mock	4673	93377	693	128	Signal	0.0113329	0.255637
	2017-07-18								0013741_01	800	wt	1481385	1761609	672	417	Signal	4.43321	100
									0013741_01	800	R575E	36636	238323	851	237	Signal	0.0996638	2.24812
									0013741_01	800	D620K	65228	154330	598	149	Signal	0.205041	4.62512
									0013741_01	800	D620E	875305	1147049	704	386	Signal	2.73575	61.7102
									0013741_01	800	E585K	35784	133806	527	186	Signal	0.102459	2.31116
									0013741_01	800	E585D	261178	414535	527	291	Signal	0.714337	16.1133
									0013741_01	800	R426E	53672.5	333943	493	568.5	Signal	0.171227	3.86236
											beta actin
									0013741_01	800	mock	412338	511122	1008	98	Signal
									0013741_01	800	wt	334156	387356	532	100	Signal
									0013741_01	800	R575E	367596	450588	798	104	Signal
									0013741_01	800	D620K	318121	370005	476	109	Signal
									0013741_01	800	D620E	319951	374863	528	104	Signal
									0013741_01	800	E585K	349253	397613	465	104	Signal
									0013741_01	800	E585D	365623	416773	465	110	Signal
									0013741_01	800	R426E	313459	366934	465	115	Signal
									Image Name	Channel	Name	Signal	Total	Area	Bkgnd.	Type	Normalized with beta actin	% expression compared with WT
									0013749_01	800	mock	2414	104054	726	140	Signal	0.0311729	0.740294
	2017-07-21								0013749_01	800	wt	260418	392550	726	182	Signal	4.21089	100
									0013749_01	800	R575E	7810	103642	726	132	Signal	0.163928	3.89295
									0013749_01	800	R575K	106555	204763	682	144	Signal	2.30848	54.8218
									0013749_01	800	D620K	2392	93626	638	143	Signal	0.0365096	0.867029
									0013749_01	800	D620E	69174	181462	638	176	Signal	2.28056	54.1587
									0013749_01	800	E585K	9540	109706	638	157	Signal	0.158995	3.7758
									0013749_01	800	E585D	38932	142926	638	163	Signal	0.952115	22.6108
									0013749_01	800	R426E	48212	168156	638	188	Signal	0.814433	19.3411
											beta actin
									0013749_01	800	mock	77439	148575	684	104	Signal
									0013749_01	800	wt	61844	118760	558	102	Signal
									0013749_01	800	R575E	47643	104287	578	98	Signal
									0013749_01	800	R575K	46158	94668	495	98	Signal
									0013749_01	800	D620K	65517	115017	495	100	Signal
									0013749_01	800	D620E	30332	71642	405	102	Signal
									0013749_01	800	E585K	60002	113957	495	109	Signal
									0013749_01	800	E585D	40890	88196	434	109	Signal
									0013749_01	800	R426E	59197	106612	435	109	Signal
									Image Name	Channel	Name	Signal	Total	Area	Bkgnd.	Type	Normalized with beta actin	% expression compared with WT
									0013797_01	800	mock	15288	227808	690	308	Signal	0.0143295	0.705314
	2017-08-17								0013797_01	800	wt	2681804	2997704	780	405	Signal	2.03164	100
									0013797_01	800	R575Dc1	361359	646059	780	365	Signal	0.204734	10.0773
									0013797_01	800	R575Dc2	155648	471548	780	405	Signal	0.0855957	4.21313
									0013797_01	800	R575E	276907	939907	780	850	Signal	0.153872	7.57378
									0013797_01	800	R575K	1594617	2513067	780	1177.5	Signal	1.13774	56.0011
									0013797_01	800	D620R	284187	694077	780	525.5	Signal	0.160744	7.91202
									0013797_01	800	D620K	74553	407613	780	427	Signal	0.0357144	1.75791
									0013797_01	800	D620E	1964302	2447902	780	620	Signal	0.950574	46.7884
									0013797_01	800	E585R	59087	366407	780	394	Signal	0.0355899	1.75178
									0013797_01	800	E585K	81533	380117	754	396	Signal	0.0469208	2.3095
									0013797_01	800	E585D	734624	1110870	754	499	Signal	0.444415	21.8747
									0013797_01	800	R426E	606681	1371614	754	1014.5	Signal	0.430224	21.1762
									0013797_01	800	R426K	1636158	2117210	754	638	Signal	1.07266	52.7979
									0013797_01	800	585R+426E	790652	1196304	754	538	Signal	0.587651	28.9249
											Beta
									0013797_01	800	mock	1066892	1150472	420	199	Signal
									0013797_01	800	wt	1320017	1429907	495	222	Signal
									0013797_01	800	R575Dc1	1765017	1869387	490	213	Signal
									0013797_01	800	R575Dc2	1818409	1940809	544	225	Signal
									0013797_01	800	R575E	1799591	1905191	480	220	Signal
									0013797_01	800	R575K	1401562	1500307	435	227	Signal
									0013797_01	800	D620R	1767948	1886523	510	232.5	Signal
									0013797_01	800	D620K	2087475	2190195	480	214	Signal
									0013797_01	800	D620E	2066438	2160236	486	193	Signal
									0013797_01	800	E585R	1660216	1751116	450	202	Signal
									0013797_01	800	E585K	1737674	1825190	429	204	Signal
									0013797_01	800	E585D	1653013	1754488	495	205	Signal
									0013797_01	800	R426E	1410150	1505070	420	226	Signal
									0013797_01	800	R426K	1525321	1604153	416	189.5	Signal
									0013797_01	800	585R+426E	1345445	1440169	476	199	Signal
									Image Name	Channel	Name	Signal	Total	Area	Bkgnd.	Type	Normalized with beta actin	% expression compared with WT
									0013807_01	800	mock	14318	398318	750	512	Signal	0.0128642	0.691218
	2017-08-22								0013807_01	800	wt	2457926	2995226	900	597	Signal	1.86109	100
									0013807_01	800	R575Dc1	92793	416230	551	587	Signal	0.0862435	4.63403
									0013807_01	800	R575Dc2	31581	332343	558	539	Signal	0.0316006	1.69796
									0013807_01	800	R575E	247992	579552	540	614	Signal	0.245948	13.2153
									0013807_01	800	D620R	143084	440084	540	550	Signal	0.119748	6.43428
									0013807_01	800	D620K	41984	320624	540	516	Signal	0.0374359	2.01151
									0013807_01	800	D620E	1030678	1432438	620	648	Signal	0.86834	46.6576
									0013807_01	800	E585R	303300	675399	609	611	Signal	0.242846	13.0486
									0013807_01	800	E585K	22896	380946	651	550	Signal	0.0172347	0.926056
									0013807_01	800	E585D	169026	535876	638	575	Signal	0.135791	7.29634
									0013807_01	800	R426E	85430	456108	638	581	Signal	0.0714173	3.83739
									0013807_01	800	R426K	1240263	1664533	638	665	Signal	1.18847	63.8589
									0013807_01	800	585R+426E	271455	663825	638	615	Signal	0.263765	14.1726
											Beta
									0013807_01	800	mock	1113013	1313521	462	434	Signal
									0013807_01	800	wt	1320692	1511597	429	445	Signal
									0013807_01	800	R575Dc1	1075942	1272502	455	432	Signal
									0013807_01	800	R575Dc2	999379	1175893	403	438	Signal
									0013807_01	800	R575E	1008309	1185369	390	454	Signal
									0013807_01	800	D620R	1194878	1373407	403	443	Signal
									0013807_01	800	D620K	1121489	1296391	403	434	Signal
									0013807_01	800	D620E	1186952	1368328	416	436	Signal
									0013807_01	800	E585R	1248941	1462541	480	445	Signal
									0013807_01	800	E585K	1328480	1531220	465	436	Signal
									0013807_01	800	E585D	1244748	1461996	496	438	Signal
									0013807_01	800	R426E	1196208	1368978	390	443	Signal
									0013807_01	800	R426K	1043578	1224550	396	457	Signal
									0013807_01	800	585R+426E	1029153	1213233	390	472	Signal
									Image Name	Channel	Name	Signal	Total	Area	Bkgnd.	Type	Normalized with beta actin	% expression compared with WT
									0013812_01	800	mock	3485	34565	840	37	Signal	0.0162316	0.573006
	2017-08-25								0013812_01	800	WT	755387	798911	806	54	Signal	2.83272	100
									0013812_01	800	E585R	8261	55061	780	60	Signal	0.038174	1.34761
									0013812_01	800	E585K	22078	63548	754	55	Signal	0.113684	4.01325
									0013812_01	800	E585D	78651	127197	783	62	Signal	0.320828	11.3258
									0013812_01	800	R426E	77866	124846	783	60	Signal	0.271248	9.57553
									0013812_01	800	R426K	373069	476237	806	128	Signal	1.5919	56.1968
									0013812_01	800	585R+426E	150016	205609	783	71	Signal	0.568695	20.0759
									0013812_01	800	R575D	-448	25802	750	35	Signal	-0.00141386	-0.0499119
									0013812_01	800	R575D c1	21726	60826	850	46	Signal	0.0702334	2.47936
									0013812_01	800	R575D c2	3923	41123	775	48	Signal	0.0163192	0.576098
									0013812_01	800	R575E	61784	102284	675	60	Signal	0.211999	7.48392
									0013812_01	800	R575K	504008	608456	816	128	Signal	2.03886	71.9753
									0013812_01	800	D620R	112702	164902	696	75	Signal	0.50636	17.8754
									0013812_01	800	D620K	8272	36784	648	44	Signal	0.0298432	1.05352
									0013812_01	800	D620E	540800	614016	832	88	Signal	2.55786	90.2969
												Beta actin
									0013812_01	800	mock	214704	232501	481	37	Signal
									0013812_01	800	WT	266665	285761	434	44	Signal
									0013812_01	800	E585R	216404	234884	420	44	Signal
									0013812_01	800	E585K	194205	213525	420	46	Signal
									0013812_01	800	E585D	245150	264470	420	46	Signal
									0013812_01	800	R426E	287066	306806	420	47	Signal
									0013812_01	800	R426K	234355	255355	420	50	Signal
									0013812_01	800	585R+426E	263790	284790	420	50	Signal
									0013812_01	800	R575D	316862	333956	462	37	Signal
									0013812_01	800	R575D c1	309340	332095	615	37	Signal
									0013812_01	800	R575D c2	240391	257356	435	39	Signal
									0013812_01	800	R575E	291436	310156	480	39	Signal
									0013812_01	800	R575K	247201	265681	420	44	Signal
									0013812_01	800	D620R	222573	241053	420	44	Signal
									0013812_01	800	D620K	277182	295662	420	44	Signal
									0013812_01	800	D620E	211427	229907	420	44	Signal
									Image Name	Channel	Name	Signal	Total	Area	Bkgnd.	Type	Normalized with beta actin	% expression compared with WT
									0013884_01	800	Mock	-1247	26033	620	44	Signal	-0.259738	-0.293958
	2017-09-19								0013884_01	800	WT	374288	414308	580	69	Signal	88.3588	100
									0013884_01	800	D620R	50740	83740	660	50	Signal	9.92761	11.2356
									0013884_01	800	D620K	-103	30697	616	50	Signal	-0.01345	-0.015222
									0013884_01	800	D620E	309896	343816	640	53	Signal	49.5358	56.0621
									0013884_01	800	R426E	5203	34203	580	50	Signal	0.766161	0.867102
									0013884_01	800	D620K	-2267	44233	775	60	Signal	-0.155775	-0.359812
									0013884_01	800	R426E	5034	60059	775	71	Signal	0.691959	1.59829
												Beta actin
									0013884_01	800	Mock	4801	14602	297	33	Signal
									0013884_01	800	WT	4236	14037	297	33	Signal
									0013884_01	800	D620R	5111	17711	360	35	Signal
									0013884_01	800	D620K	7658	20258	360	35	Signal
									0013884_01	800	D620E	6256	18856	360	35	Signal
									0013884_01	800	R426E	6791	19391	360	35	Signal
									0013884_01	800	00026	7649	19529	360	33	Signal
									0013884_01	800	00049	14553	29529	384	39	Signal
									0013884_01	800	00051	7275	23550	465	35	Signal
									Image Name	Channel	Name	Signal	Total	Area	Bkgnd.	Type	Normalized with beta actin	% expression compared with WT
									0014050_01	800	R426E	620	155000	620	249	Signal	0.00290815	0.585856
	15 Dec 17								0014050_01	800	K500E	2942	174682	620	277	Signal	0.0145683	2.93483
									0014050_01	800	K502E	148687	327327	580	308	Signal	0.566226	114.068
									0014050_01	800	D504K	38535	217335	600	298	Signal	0.168592	33.9633
									0014050_01	800	R575E	4430	179890	620	283	Signal	0.0188454	3.79646
									0014050_01	800	E585R	2484	172984	620	275	Signal	0.0102787	2.07068
									0014050_01	800	E611K	37077	202305	588	281	Signal	0.145892	29.3904
									0014050_01	800	E612K	24855	210855	620	300	Signal	0.101869	20.5219
									0014050_01	800	D620R	9472	183008	638	272	Signal	0.0481756	9.70513
									0014050_01	800	K628E	137870	276722	609	228	Signal	0.88594	100
											Beta actin
									0014050_01	800	R426E	213194	358604	555	262	Signal
									0014050_01	800	K500E	201945	290649	336	264	Signal
									0014050_01	800	K502E	262593	373473	420	264	Signal
									0014050_01	800	D504K	228570	326850	364	270	Signal
									0014050_01	800	R575E	235071	334023	372	266	Signal
									0014050_01	800	E585R	241664	344624	390	264	Signal
									0014050_01	800	E611K	254140	352720	372	265	Signal
									0014050_01	800	E612K	243989	351187	403	266	Signal
									0014050_01	800	D620R	196614	304618	403	268	Signal
									0014050_01	800	K628E	155620	278116	464	264	Signal
									0014050_01	800	Mock	1959	179899	620	287	Signal	0.0107189	0.380692
									0014050_01	800	WT	329444	533424	620	329	Signal	2.81564	100
									0014050_01	800	E611D	158230	334231	609	289	Signal	0.778059	77.8652
									0014050_01	800	E612D	141835	310528	609	277	Signal	0.999239	100
									0014050_01	800	E611K	36197	180530	609	237	Signal	0.192575	19.2722
									0014050_01	800	E612K	10829	147245	609	224	Signal	0.0677388	6.77904
											Beta actin
									0014050_01	800	Mock	182761	293131	390	283	Signal
									0014050_01	800	WT	117005	213485	360	268	Signal
									0014050_01	800	E611D	203365	317414	403	283	Signal
									0014050_01	800	E612D	141943	234013	330	279	Signal
									0014050_01	800	E611K	187963	306011	434	272	Signal
									0014050_01	800	E612K	159864	265284	420	251	Signal
									Image Name	Channel	Name	Signal	Total	Area	Bkgnd.	Type	Normalized with beta actin	% expression compared with WT
									0014073_01	800	Mock	476	107066	646	165	Signal	0.000715458	0.0291405
	7 Jan 18								0014073_01	800	K417E	1289669	1491629	660	306	Signal	1.47185	59.9484
									0014073_01	800	D419K	26029	191341	672	246	Signal	0.0302464	1.23193
									0014073_01	800	R426E	49714	177694	540	237	Signal	0.0544352	2.21714
									0014073_01	800	K500E	164170	332770	600	281	Signal	0.171917	7.00218
									0014073_01	800	K502E	1201768	1430920	672	341	Signal	1.31909	53.7264
									0014073_01	800	D504K	112000	256480	560	258	Signal	0.134283	5.46933
									0014073_01	800	R575E	49956	185116	620	218	Signal	0.0585955	2.38659
									0014073_01	800	E585R	-2588	111492	620	184	Signal	-0.00297121	-0.121017
									0014073_01	800	E611K	294633	398793	560	186	Signal	0.41408	16.8654
									0014073_01	800	E612K	138307	246361	522	207	Signal	0.19506	7.94477
									0014073_01	800	K616E	1372140	1618300	680	362	Signal	1.81583	73.9587
									0014073_01	800	D620R	103861	223834	609	197	Signal	0.126957	5.17096
									0014073_01	800	K628E	1772914	1941214	825	204	Signal	2.4552	100
									0014073_01	800	E611K	175534	302235	493	257	Signal	0.251	10.2232
									0014073_01	800	E611D	861645	1042065	620	291	Signal	1.17442	70
									0014073_01	800	E612K	119244	256614	570	241	Signal	0.169838	6.91747
									0014073_01	800	E612D	1251017	1424897	805	216	Signal	2.1025	85.6345
											Beta actin
									0014073_01	800	Mock	665308	731242	594	111	Signal
									0014073_01	800	K417E	876222	927972	450	115	Signal
									0014073_01	800	D419K	860566	911416	450	113	Signal
									0014073_01	800	R426E	913270	965020	450	115	Signal
									0014073_01	800	K500E	954935	1012967	496	117	Signal
									0014073_01	800	K502E	911059	962579	448	115	Signal
									0014073_01	800	D504K	834060	877415	377	115	Signal
									0014073_01	800	R575E	852557	910413	512	113	Signal
									0014073_01	800	E585R	871025	921050	435	115	Signal
									0014073_01	800	E611K	711536	760578	434	113	Signal
									0014073_01	800	E612K	709049	757334	435	111	Signal
									0014073_01	800	K616E	755653	809128	465	115	Signal
									0014073_01	800	D620R	818078	877748	510	117	Signal
									0014073_01	800	K628E	722106	790416	594	115	Signal
									0014073_01	800	E611K	699338	742602	416	104	Signal
									0014073_01	800	E611D	733680	770310	330	111	Signal
									0014073_01	800	E612K	702106	738736	330	111	Signal
									0014073_01	800	E612D	595015	648425	490	109	Signal
									Image Name	Channel	Name	Signal	Total	Area	Bkgnd.	Type	Normalized with beta actin	% expression compared with WT
									0014181_01	800	R575D	-20	20193	493	41	Signal	-0.000124632	-0.0432636
	2018-02-23								0014181_01	800	R575E	2278	26435	493	49	Signal	0.0127749	4.43456
									0014181_01	800	R575K	49264	77858	493	58	Signal	0.288077	100
									0014181_01	800	D620R	2680	28316	493	52	Signal	0.016171	5.61343
									0014181_01	800	D620K	231	21923	493	44	Signal	0.00141099	0.489796
									0014181_01	800	D620E	41366	65030	493	48	Signal	0.280252	97.2837
									0014181_01	800	575D+620R	986	24650	493	48	Signal	0.00723075	2.51001
									0014181_01	800	575E+620K	353	24017	493	48	Signal	0.00246675	0.856284
									0014181_01	800	E585R	-47	25589	493	52	Signal	-0.000292574	-0.101561
									0014181_01	800	E585K	584	26220	493	52	Signal	0.00411766	1.42936
									0014181_01	800	E585D	2292	28914	493	54	Signal	0.0145381	5.0466
									0014181_01	800	R426E	1593	29201	493	56	Signal	0.0117404	4.07545
									0014181_01	800	R426K	18215	46809	493	58	Signal	0.133352	46.2906
									0014181_01	800	585R+426E	2632	28268	493	52	Signal	0.019762	6.85997
											Beta actin
									0014181_01	800	00060	160472	192296	612	52	Signal
									0014181_01	800	00061	178318	197038	360	52	Signal
									0014181_01	800	00062	171010	188830	330	54	Signal
									0014181_01	800	00063	165729	183549	330	54	Signal
									0014181_01	800	00064	163715	182129	341	54	Signal
									0014181_01	800	00065	147603	168559	403	52	Signal
									0014181_01	800	00066	136362	154962	372	50	Signal
									0014181_01	800	00067	143103	161823	360	52	Signal
									0014181_01	800	00068	160643	181379	384	54	Signal
									0014181_01	800	00069	141828	162108	390	52	Signal
									0014181_01	800	00070	157655	180223	403	56	Signal
									0014181_01	800	00071	135685	159085	390	60	Signal
									0014181_01	800	00072	136593	158193	360	60	Signal
									0014181_01	800	00073	133185	153345	360	56	Signal
									Image Name	Channel	Name	Signal	Total	Area	Bkgnd.	Type	Normalized with beta actin	% expression compared with WT
									0014196_01	800	Mock	-75	28577	551	52	Signal	-0.000392658	-0.112496
	2018-02-25								0014196_01	800	WT	69000	99856	551	56	Signal	0.34904	100
									0014196_01	800	R575D	-142	28510	551	52	Signal	-0.00086531	-0.247911
									0014196_01	800	D620R	4793	33445	551	52	Signal	0.0313397	8.97882
									0014196_01	800	575D+620R	182	29936	551	54	Signal	0.00125908	0.360726
									0014196_01	800	R575E	4181	35037	551	56	Signal	0.0240844	6.90017
									0014196_01	800	D620K	1054	29706	551	52	Signal	0.00664037	1.90247
									0014196_01	800	575E+620K	1544	31298	551	54	Signal	0.0111513	3.19485
									0014196_01	800	E585R	-686	30170	532	58	Signal	-0.00348827	-0.99939
									0014196_01	800	R426E	1823	32679	532	58	Signal	0.0125165	3.58597
									0014196_01	800	585R+426E	3721	34577	532	58	Signal	0.0229371	6.57149
									0014196_01	800	E585K	-23	31897	532	60	Signal	-0.000135093	-0.0387042
											Beta actin
									0014196_01	800	Mock	191006	212885	561	39	Signal
									0014196_01	800	WT	197685	212707	406	37	Signal
									0014196_01	800	R575D	164103	179293	434	35	Signal
									0014196_01	800	D620R	152937	166132	377	35	Signal
									0014196_01	800	575D+620R	144550	158200	390	35	Signal
									0014196_01	800	R575E	173598	187248	390	35	Signal
									0014196_01	800	D620K	158726	173286	416	35	Signal
									0014196_01	800	575E+620K	138459	151076	341	37	Signal
									0014196_01	800	E585R	196659	212376	403	39	Signal
									0014196_01	800	R426E	145648	162574	434	39	Signal
									0014196_01	800	585R+426E	162226	178606	420	39	Signal
									0014196_01	800	E585K	170253	187458	465	37	Signal
									Image Name	Channel	Name	Signal	Total	Area	Bkgnd.	Type	Normalized with beta actin	% expression compared with WT
									0014431_01	800	WT	5067094	6544528	609	2426	Signal	1.09539	100
	2018-08-21								0014431_01	800	K500E	1135106	2650994	528	2871	Signal	0.22607	20.6383
									0014431_01	800	K500H	874088	2242728	448	3055	Signal	0.178629	16.3073
									0014431_01	800	K500M	1440366	2839806	476	2940	Signal	0.328495	29.9888
									0014431_01	800	K500A	2326202	3751514	504	2828	Signal	0.503231	45.9407
									0014431_01	800	K500R	2998188	4477148	532	2780	Signal	0.665862	60.7875
									0014431_01	800	E585R	91086	1446090	532	2547	Signal	0.0163367	1.4914
									0014431_01	800	R426E	10011	1270688	532	2399	Signal	0.00256122	0.233817
											Beta actin
									0014431_01	800	WT	4625823	5003403	434	870	Signal
									0014431_01	800	K500E	5021028	5536068	555	928	Signal
									0014431_01	800	K500H	4893325	5250383	403	886	Signal
									0014431_01	800	K500M	4384740	4693540	320	965	Signal
									0014431_01	800	K500A	4622535	4953525	330	1003	Signal
									0014431_01	800	K500R	4502715	4783515	300	936	Signal
									0014431_01	800	E585R	5575547	5912315	384	877	Signal
									0014431_01	800	R426E	3908684	4177764	310	868	Signal
									Image Name	Channel	Name	Signal	Total	Area	Bkgnd.	Type	Normalized with beta actin	% expression compared with WT
									0014431_01	800	WT	7062304	8776954	690	2485	Signal	1.44069	100
									0014431_01	800	K500E	1504984	3204418	594	2861	Signal	0.23766	16.4963
	2018-08-21								0014431_01	800	K500H	1624587	3078444	493	2949	Signal	0.256545	17.8071
									0014431_01	800	K500M	2909608	4416100	522	2886	Signal	0.568197	39.4394
									0014431_01	800	K500A	4074580	5934580	620	3000	Signal	0.752392	52.2246
									0014431_01	800	K500R	5171860	6738068	532	2944	Signal	0.988017	68.5796
									0014431_01	800	E585R	7370	1511334	532	2827	Signal	0.00121482	0.0843221
									0014431_01	800	R426E	62242	1387986	532	2492	Signal	0.0160875	1.11666
									0014431_01	800	WT	4902043	5271594	403	917	Signal
									0014431_01	800	K500E	6332512	6802240	504	932	Signal
									0014431_01	800	K500H	6332560	6746064	448	923	Signal
									0014431_01	800	K500M	5120771	5486591	390	938	Signal
									0014431_01	800	K500A	5415502	5795278	384	989	Signal
									0014431_01	800	K500R	5234585	5624345	420	928	Signal
									0014431_01	800	E585R	6066760	6450640	420	914	Signal
									0014431_01	800	R426E	3868961	4215329	384	902	Signal

## Sheet: Figure 1c and 1d
Figure 1c																																	Figure 1d
Expression by WB																		Expression by WB															Mitoxantrone (% efflux to WT)
	Mock	WT	K417E	D419K	R426E	K500E	K502E	D504K	R575E	E585R	E611K	E612K	K616E	D620R	K628E				Mutants	Expression														Mock	WT	K417E	D419K	R426E	K500E	K502E	D504K	R575E	E585R	E611K	E612K	K616E	D620R	K628E
	0.424744	100	167.7	8.89	3.06	38.97	102.81	27.06	9.51	1.75	78.77	55.04	133.66	7.91	101.25				Mock	0.424744														2.01	100	98.67	33.42	6.65	39.08	75.98	37.04	35.29	1.88	114.44	47.35	125.19	61.21	95.38
	0.158902	100	56.33	1.18	-0.55	13.36	116.57	13.95	4.95	13.05	26.09	10.6	130.42	6.43	85.55				Mock	0.158902														3.82	100	92.19	49.03	25.82	36.38	70.99	56.4	6.72	0.41	76.54	68.14	116.97	45.34	89.12
	0.757139	100	73.27	8.88	14.28	28.98	97.26	53.2	12.73	1.35	55.63	71.3	107.81	17.88	81.34				Mock	0.757139														1.59	100	63.72	32.54	20.14	36.93	105	65	1.05	0.42	81.18	69.51	98.03	42.85	80.02
	0.0995237	100	59.95	15.91	17.34	54.86	114.07	61.94	2.25	2.07	19.27	6.78	73.96	11.24	100				Mock	0.0995237														9.91	100	68.85	12.54	0.84	53.24	63.84	26.31	49	0.49	85.41	111.23	54.85	32.87	103.88
	0.28	100		1.23	3.86	46.01	53.73	33.96	3.89	-0.12	29.39	20.52		9.71					Mock	0.28														-0.08	100	111.21		4.49	37.44	95.26	62.68	0.32		72.09	56.22	36.31
	5.5	100			19.34	41.92		5.47	7.57	-0.1	16.87	7.94		5.17					Mock	5.5														9.24	100			1.07	61.22			29.22				93.76
	-0.95	100			21.18	7.58			13.22	-1	10.22	6.92		5.61					Mock	-0.95														2.83	100			0.64	43.4			56.14
	0.03	100			3.84	2.93			7.48	1.49				8.98					Mock	0.03														4.25	100			0.33	38.04
	0.26	100			9.58	7			3.8	0.08									Mock	0.26														-2.74	100			0.17
	0.74	100			0.87	20.64			2.39										Mock	0.74														3.63	100
	0.71	100			1.6	16.5			4.43										Mock	0.71														0.93	100
	0.69	100			0.59				6.9										Mock	0.69														1.02	100
	0.57	100			2.22														Mock	0.57														0.07	100
	-0.29	100			4.08														Mock	-0.29														1	100
	0.03	100			3.59														Mock	0.03														0.72	100
	-0.11	100			0.23														Mock	-0.11														0.54	100
	0.08	100			1.12														Mock	0.08														0.37001	100
	-0.09	100			3.58														Mock	-0.09														2.58242	100
																																		9.73412	100
																			K417E	167.7														1.28887	100
average	0.493906	100	89.3125	7.218	6.10056	25.3409	96.888	32.5967	6.59333	2.06333	33.7486	25.5857	111.462	9.11625	92.035				K417E	56.33													average	2.63577	100	86.928	31.8825	6.68333	43.2163	82.214	49.486	25.3914	0.8	85.932	70.49	87.5183	45.5675	92.1
																			K417E	73.27
																			K417E	59.95
																			D419K	8.89
																			D419K	1.18
																			D419K	8.88
																			D419K	15.91
																			D419K	1.23
																			R426E	3.06
																			R426E	-0.55
																			R426E	14.28
																			R426E	17.34
																			R426E	3.86
																			R426E	19.34
																			R426E	21.18
																			R426E	3.84
																			R426E	9.58
																			R426E	0.87
																			R426E	1.6
																			R426E	0.59
																			R426E	2.22
																			R426E	4.08
																			R426E	3.59
																			R426E	0.23
																			R426E	1.12
																			R426E	3.58
																			K500E	38.97
																			K500E	13.36
																			K500E	28.98
																			K500E	54.86
																			K500E	46.01
																			K500E	41.92
																			K500E	7.58
																			K500E	2.93
																			K500E	7
																			K500E	20.64
																			K500E	16.5
																			K502E	102.81
																			K502E	116.57
																			K502E	97.26
																			K502E	114.07
																			K502E	53.73
																			D504K	27.06
																			D504K	13.95
																			D504K	53.2
																			D504K	61.94
																			D504K	33.96
																			D504K	5.47
																			R575E	9.51
																			R575E	4.95
																			R575E	12.73
																			R575E	2.25
																			R575E	3.89
																			R575E	7.57
																			R575E	13.22
																			R575E	7.48
																			R575E	3.8
																			R575E	2.39
																			R575E	4.43
																			R575E	6.9
																			E585R	1.75
																			E585R	13.05
																			E585R	1.35
																			E585R	2.07
																			E585R	-0.12
																			E585R	-0.1
																			E585R	-1
																			E585R	1.49
																			E585R	0.08
																			E611K	78.77
																			E611K	26.09
																			E611K	55.63
																			E611K	19.27
																			E611K	29.39
																			E611K	16.87
																			E611K	10.22
																			E612K	55.04
																			E612K	10.6
																			E612K	71.3
																			E612K	6.78
																			E612K	20.52
																			E612K	7.94
																			E612K	6.92
																			K616E	133.66
																			K616E	130.42
																			K616E	107.81
																			K616E	73.96
																			D620R	7.91
																			D620R	6.43
																			D620R	17.88
																			D620R	11.24
																			D620R	9.71
																			D620R	5.17
																			D620R	5.61
																			D620R	8.98
																			K628E	101.25
																			K628E	85.55
																			K628E	81.34
																			K628E	100

## Sheet: Figure 2b and 2c
Figure 2b																																			Figure 2b
Expression by WB																																			Expression by WB
	D419K	D419E		R426E	R426K		K500E	K500H	K500M	K500A	K500R		D504K	D504E		R575D	R575E	R575K		E585R	E585K	E585D		E611K	E611D		E612K	E612D		D620R	D620K	D620E				Mutants	Expression
	8.89	100		3.06	131.58		38.97	53.89	51.23	106.98	107.43		27.06	100		10.08	9.51	94.5		1.75	0.38	7.59		78.77	77.87		55.04	100		7.91	2.07	132.15
	1.18	56.15		-0.55	121.78		13.36	38.92	58.51	71.08	99.84		13.95	70.07		4.21	4.95	177.05		13.05	0.72	9		26.09	70		10.6	85.63		6.43	0.24	64.11				D419K	8.89
	8.88	81.1		14.28	45.41		28.98	52.88	54.6	100.57	55.66		53.2	87.68		4.63	12.73	132.17		1.35	1.2	16.11		55.63	78.78		71.3	92.74		17.88	19.4295	61.71				D419K	1.18
	15.91			17.34	52.8		54.86	16.27	11.75	70.71	54.77		61.94			1.7	2.25	54.82		2.07	2.67	22.61		19.27			6.78			11.24	-0.81	54.16				D419K	8.88
	1.23			3.86	63.86		46.01	8.95	29.99	45.94	60.79		33.96			-0.05	3.89	56		-0.12	2.31	21.87		29.39			20.52			9.71	0.11	46.79				D419K	15.91
				19.34	56.2		41.92	16.31	39.44	52.22	68.58		5.47			2.48	7.57	71.98		-0.1	3.78	7.3		16.87			7.94			5.17	4.63	46.66				D419K	1.23
				21.18	46.29		7.58	17.81								0.58	13.22	100		-1	2.31	11.33		10.22			6.92			5.61	0.87	90.3
				3.84			2.93									-0.04	7.48			1.49	0.93	5.05								8.98	1.76	56.06				D419E	100
				9.58			7									-0.25	3.8			0.08	4.01										2.01	97.28				D419E	56.15
				0.87			20.64										2.39				1.43										1.05					D419E	81.1
				1.6			16.5										4.43				-0.04										-0.02					1
				0.59													6.9														-0.36					R426E	3.06
				2.22																											0.49					R426E	-0.55
				4.08																											1.9					R426E	14.28
				3.59																																R426E	17.34
				0.23																																R426E	3.86
				1.12																																R426E	19.34
				3.58																																R426E	21.18
																																				R426E	3.84
																																				R426E	9.58
average	7.218	79.0833		6.10056	73.9886		25.3409	29.29	40.92	74.5833	74.5117		32.5967	85.9167		2.59333	6.59333	98.0743		2.06333	1.79091	12.6075		33.7486	75.55		25.5857	92.79		9.11625	2.38353	72.1356				R426E	0.87
																																				R426E	1.6
																																				R426E	0.59
																																				R426E	2.22
																																				R426E	4.08
																																				R426E	3.59
																																				R426E	0.23
																																				R426E	1.12
																																				R426E	3.58
																																				R426K	131.58
																																				R426K	121.78
																																				R426K	45.41
																																				R426K	52.8
																																				R426K	63.86
																																				R426K	56.2
																																				R426K	46.29
																																				2
																																				K500E	38.97
																																				K500E	13.36
																																				K500E	28.98
																																				K500E	54.86
																																				K500E	46.01
																																				K500E	41.92
																																				K500E	7.58
																																				K500E	2.93
																																				K500E	7
																																				K500E	20.64
																																				K500E	16.5
Figure 2c																																				K500H	53.89
Mitoxantrone (% efflux to WT)																																				K500H	38.92
	D419K	D419E		R426E	R426K		K500E	K500H	K500M	K500A	K500R		D504K	D504E		R575D	R575E	R575K		E585R	E585K	E585D		E611K	E611D		E612K	E612D		D620R	D620K	D620E				K500H	52.88
	33.42	75.23		6.65	41.55		39.08	78.36	64.89	71.43	79.32		37.04	97.44		1.04	35.29	57.19		1.88	-1.59	11.56		114.44	71.44		47.35	87.33		61.21	-0.99	82.14				K500H	16.27
	49.03	49.76		25.82	39.98		36.38	71.1	76.79	61.5	84.62		56.4	58.97		2.47	6.72	53.74		0.41	0.4	19.32		76.54	35.8		68.14	53.93		45.34	39.37	69.4				K500H	8.95
	32.54	65.32		20.14	52.47		36.93	60.62	100.45	84.89	87.79		65	104.7		1	1.05	49.11		0.42	2.79	1.43		81.18	41.1		69.51	74.95		42.85	11.73	109.26				K500H	16.31
	12.54			0.84	100.07		53.24	57.72	88.3	82.25	110.99		26.31				49	40.24		0.49	0.28	0.96		85.41			56.22			32.87	30.27	57.05				K500H	17.81
				4.49	76.89		37.44	44.99	38.03	79.67	71.62		62.68				0.32	126.55			2.2	28.86		72.09							0.2	89.9
				1.07	43.61		61.22	52.3	58.15	63.55	58.91						29.22	81.04			0.59										63.84	76.53				K500M	51.23
				0.64	78.67		43.4										56.14	105.16													38.63	83.48				K500M	58.51
				0.33			38.04																								6.39					K500M	54.6
				0.17																											0.29					K500M	11.75
																															1.02					K500M	29.99
average	31.8825	63.4367		6.68333	61.8914		43.2163	60.8483	71.1017	73.8817	82.2083		49.486	87.0367		1.50333	25.3914	73.29		0.8	0.778333	12.426		85.932	49.4467		60.305	72.07		45.5675	19.075	81.1086				K500M	39.44
																																				K500A	106.98
																																				K500A	71.08
																																				K500A	100.57
																																				K500A	70.71
																																				K500A	45.94
																																				K500A	52.22
																																				K500R	107.43
																																				K500R	99.84
																																				K500R	55.66
																																				K500R	54.77
																																				K500R	60.79
																																				K500R	68.58
																																				3
																																				D504K	27.06
																																				D504K	13.95
																																				D504K	53.2
																																				D504K	61.94
																																				D504K	33.96
																																				D504K	5.47
																																				D504E	100
																																				D504E	70.07
																																				D504E	87.68
																																				4
																																				R575D	10.08
																																				R575D	4.21
																																				R575D	4.63
																																				R575D	1.7
																																				R575D	-0.05
																																				R575D	2.48
																																				R575D	0.58
																																				R575D	-0.04
																																				R575D	-0.25
																																				R575E	9.51
																																				R575E	4.95
																																				R575E	12.73
																																				R575E	2.25
																																				R575E	3.89
																																				R575E	7.57
																																				R575E	13.22
																																				R575E	7.48
																																				R575E	3.8
																																				R575E	2.39
																																				R575E	4.43
																																				R575E	6.9
																																				R575K	94.5
																																				R575K	177.05
																																				R575K	132.17
																																				R575K	54.82
																																				R575K	56
																																				R575K	71.98
																																				R575K	100
																																				5
																																				E585R	1.75
																																				E585R	13.05
																																				E585R	1.35
																																				E585R	2.07
																																				E585R	-0.12
																																				E585R	-0.1
																																				E585R	-1
																																				E585R	1.49
																																				E585R	0.08
																																				E585K	0.38
																																				E585K	0.72
																																				E585K	1.2
																																				E585K	2.67
																																				E585K	2.31
																																				E585K	3.78
																																				E585K	2.31
																																				E585K	0.93
																																				E585K	4.01
																																				E585K	1.43
																																				E585K	-0.04
																																				E585D	7.59
																																				E585D	9
																																				E585D	16.11
																																				E585D	22.61
																																				E585D	21.87
																																				E585D	7.3
																																				E585D	11.33
																																				E585D	5.05
																																				6
																																				E611K	78.77
																																				E611K	26.09
																																				E611K	55.63
																																				E611K	19.27
																																				E611K	29.39
																																				E611K	16.87
																																				E611K	10.22
																																				E611D	77.87
																																				E611D	70
																																				E611D	78.78
																																				7
																																				E612K	55.04
																																				E612K	10.6
																																				E612K	71.3
																																				E612K	6.78
																																				E612K	20.52
																																				E612K	7.94
																																				E612K	6.92
																																				E612D	100
																																				E612D	85.63
																																				E612D	92.74
																																				8
																																				D620R	7.91
																																				D620R	6.43
																																				D620R	17.88
																																				D620R	11.24
																																				D620R	9.71
																																				D620R	5.17
																																				D620R	5.61
																																				D620R	8.98
																																				D620K	2.07
																																				D620K	0.24
																																				D620K	19.4295
																																				D620K	-0.81
																																				D620K	0.11
																																				D620K	4.63
																																				D620K	0.87
																																				D620K	1.76
																																				D620K	2.01
																																				D620K	1.05
																																				D620K	-0.02
																																				D620K	-0.36
																																				D620K	0.49
																																				D620K	1.9
																																				D620E	132.15
																																				D620E	64.11
																																				D620E	61.71
																																				D620E	54.16
																																				D620E	46.79
																																				D620E	46.66
																																				D620E	90.3
																																				D620E	56.06
																																				D620E	97.28

## Sheet: Figure 3c and 3e
Figure 3c							Figure 3c										Figure 3e						Figure 3e
Expression by WB							Mutants	Expression									Mitoxantrone (% efflux to WT)						Mitoxantrone (% efflux to WT)
	E585R	R426E	E585R + R426E															E585R	R426E	E585R + R426E				Mitoxantrone efflux
	1.75	3.06	28.92				E585R	1.75										1.88	6.65	2.9				Mutants	Efflux
	13.05	-0.55	14.17				E585R	13.05										0.41	25.82	29.55				E585R	1.88
	1.35	14.28	20.08				E585R	1.35										0.42	20.14	1.68				E585R	0.41
	2.07	17.34	6.86				E585R	2.07										0.49	0.84	33.32				E585R	0.42
	-0.12	3.86	6.57				E585R	-0.12											4.49					E585R	0.49
	-0.1	19.34					E585R	-0.1											1.07
	-1	21.18					E585R	-1											0.64					R426E	6.65
	1.49	3.84					E585R	1.49											0.33					R426E	25.82
	0.08	9.58					E585R	0.08											0.17					R426E	20.14
		0.87																						R426E	0.84
		1.6					R426E	3.06										0.8	6.68333	16.8625				R426E	4.49
		0.59					R426E	-0.55																R426E	1.07
		2.22					R426E	14.28																R426E	0.64
		4.08					R426E	17.34																R426E	0.33
		3.59					R426E	3.86																R426E	0.17
		0.23					R426E	19.34
		1.12					R426E	21.18																E585R + R426E	2.9
		3.58					R426E	3.84																E585R + R426E	29.55
							R426E	9.58																E585R + R426E	1.68
							R426E	0.87																E585R + R426E	33.32
average	2.06333	6.10056	15.32				R426E	1.6
							R426E	0.59
							R426E	2.22
							R426E	4.08
							R426E	3.59
							R426E	0.23
							R426E	1.12
							R426E	3.58
							E585R + R426E	28.92
							E585R + R426E	14.17
							E585R + R426E	20.08
							E585R + R426E	6.86
							E585R + R426E	6.57

## Sheet: Figure 3g-3h-3i
Figure 3g														Figure 3h													Figure 3i
	Distance between residue 426 and 585														Distance between residue 500 and 585													Distance between residue 417 and 426
Mutants	WT	E585R	R426E	R426E_E585R										Mutants	wt	E585R	R426E	R426E_E585R									Mutants	WT	E585R	R426E	R426E_E585R
	0.424063	0.428054	0.436814	0.386022											0.615992	0.815528	0.824127	0.844783										0.492322	0.688899	0.465418	0.797559
	0.482955	0.41462	0.511931	0.379627											0.548272	0.825829	0.831114	0.831351										0.563641	0.778629	0.573126	0.863374
	0.506326	0.42198	0.553667	0.403304											0.538495	0.850392	0.79925	0.817945										0.4865	0.744922	0.587122	0.880682
	0.492798	0.402783	0.450894	0.433095											0.53725	0.807174	0.791835	0.782229										0.527956	0.774378	0.563305	0.719046
	0.491378	0.434504	0.381683	0.395165											0.54974	0.815165	0.779648	0.840912										0.455721	0.649903	0.602439	0.846491
	0.480589	0.391597	0.559118	0.380523											0.520028	0.794788	0.655797	0.761458										0.501875	0.659731	0.547507	0.911762
	0.484968	0.419367	0.598296	0.380915											0.550124	0.811255	0.630201	0.821563										0.464424	0.678593	0.631323	0.886682
	0.498904	0.441707	0.400104	0.442282											0.557111	0.857038	0.718436	0.825006										0.551229	0.66466	0.642044	0.861783
	0.494111	0.440678	0.507833	0.387652											0.548826	0.891445	0.612083	0.825636										0.505967	0.677531	0.699507	0.877981
	0.49479	0.432497	0.474316	0.410461											0.556225	0.80684	0.73261	0.804193										0.544629	0.634871	0.675978	0.873684
	0.48117	0.449262	0.609665	0.386695											0.542945	0.786165	0.777675	0.826973										0.562112	0.567345	0.503127	0.978948
	0.500211	0.479618	0.622849	0.382838											0.56981	0.800216	0.764193	0.787957										0.518488	0.695083	0.590768	0.865654
	0.494241	0.511708	0.670046	0.394272											0.551026	0.82674	0.722413	0.836828										0.512262	0.712815	0.517862	0.746113
	0.47962	0.627531	0.642768	0.368001											0.568654	0.792032	0.708376	0.867868										0.484402	0.754765	0.547383	0.87032
	0.474948	0.637637	0.535406	0.379032											0.513281	0.808132	0.621394	0.856517										0.575104	0.594889	0.788926	0.820625
	0.488386	0.507488	0.505894	0.379102											0.526133	0.936921	0.628778	0.734747										0.553565	0.662076	0.672681	0.827533
	0.483523	0.699982	0.566145	0.382118											0.557526	0.79578	0.611891	0.838583										0.597006	0.52504	0.69782	0.824704
	0.481598	0.630259	0.507055	0.362949											0.573169	0.773471	0.66349	0.81774										0.550197	0.512893	0.753014	0.827614
	0.538792	0.624213	0.566281	0.406785											0.609368	0.850083	0.669964	0.754983										0.460136	0.486435	0.697289	0.785719
	0.491325	0.6843	0.597986	0.399109											0.57	0.819456	0.66984	0.814356										0.484397	0.487369	0.669965	0.869936
	0.487029	0.641505	0.599982	0.374322											0.56573	0.813957	0.668046	0.790704										0.559967	0.496462	0.568536	0.788856
	0.461601	0.62596	0.515334	0.406098											0.528677	0.839835	0.65416	0.860798										0.585905	0.572711	0.675178	0.860086
	0.487158	0.65127	0.48802	0.399732											0.507379	0.797577	0.619142	0.783034										0.475889	0.522144	0.673609	0.748922
	0.485252	0.505887	0.495155	0.396835											0.529242	0.788618	0.664567	0.810835										0.542913	0.505057	0.701374	0.83222
	0.489707	0.467823	0.502028	0.373472											0.550369	0.85606	0.620188	0.814617										0.47413	0.613411	0.736297	0.841756
	0.482084	0.417869	0.522787	0.38963											0.519247	0.837622	0.671332	0.788384										0.629416	0.694513	0.672351	0.767441
	0.442354	0.411764	0.602937	0.395927											0.529506	0.87444	0.636746	0.850198										0.533601	0.554418	0.572508	0.757027
	0.477803	0.480627	0.496991	0.392843											0.569112	0.883205	0.624946	0.863871										0.602097	0.511004	0.604507	0.846893
	0.461837	0.478334	0.486219	0.410126											0.545271	0.955202	0.632504	0.858432										0.649875	0.538926	0.752873	0.777159
	0.470032	0.469592	0.474119	0.418318											0.56075	1.00492	0.630972	0.774576										0.611211	0.510205	0.730134	0.877337
	0.48587	0.507616	0.475459	0.391717											0.555821	0.90234	0.638287	0.864833										0.606944	0.569739	0.665915	0.885023
	0.484884	0.480688	0.385069	0.400813											0.561264	0.935315	0.596984	0.807888										0.625023	0.606017	0.727749	0.77455
	0.476635	0.540327	0.439088	0.473445											0.556808	0.95892	0.620378	0.836754										0.62968	0.495413	0.653147	0.816716
	0.494383	0.740369	0.429785	0.373687											0.555281	1.07198	0.629356	0.838156										0.56914	0.500997	0.572256	0.894209
	0.469852	0.535199	0.482088	0.399564											0.529971	0.99623	0.630772	0.841058										0.527092	0.593265	0.635947	0.869377
	0.490511	0.73278	0.412667	0.373938											0.564504	0.903554	0.616595	0.910067										0.579833	0.457824	0.642436	0.825304
	0.474693	0.397674	0.588603	0.397493											0.558722	1.03175	0.60582	0.791852										0.652593	0.53935	0.501067	0.798307
	0.487864	0.388379	0.576366	0.391124											0.58949	1.07306	0.619774	0.828223										0.563593	0.4908	0.537778	0.801839
	0.488641	0.41024	0.570041	0.362597											0.52897	0.978262	0.613099	0.840032										0.597924	0.494516	0.523529	0.965048
	0.484917	0.372685	0.589961	0.394743											0.553817	1.01176	0.610292	0.822355										0.528085	0.497774	0.531267	0.883913
	0.468761	0.409782	0.617171	0.456388											0.550147	0.924173	0.647328	0.854321										0.597366	0.667708	0.565527	0.777098
	0.470015	0.412821	0.591176	0.421211											0.530265	1.00768	0.60612	0.866153										0.636858	0.760435	0.541303	0.723416
	0.468865	0.368547	0.618322	0.418202											0.550852	1.08993	0.564556	0.814343										0.587678	0.75232	0.49955	0.712
	0.491027	0.404694	0.607809	0.402615											0.566474	0.985071	0.619688	0.842497										0.625959	0.753113	0.508703	0.845048
	0.500707	0.379888	0.558793	0.369988											0.54833	1.07426	0.564473	0.952918										0.568313	0.585956	0.547317	0.921622
	0.496365	0.337209	0.596163	0.432207											0.590324	1.13546	0.624966	0.867784										0.53076	0.740416	0.531847	0.862169
	0.493591	0.409515	0.583884	0.393261											0.595127	1.01172	0.640819	0.85953										0.638487	0.704935	0.507497	0.785361
	0.490986	0.396294	0.580974	0.380596											0.591503	0.925399	0.542412	0.951815										0.609397	0.729766	0.527857	0.846884
	0.479494	0.374258	0.590209	0.391005											0.579877	0.917053	0.600927	0.920375										0.600534	0.68857	0.561229	0.806559
	0.501427	0.404892	0.615195	0.385978											0.569065	0.876026	0.615744	0.811623										0.590065	0.685566	0.533713	0.881865
	0.472844	0.443425	0.621515	0.384284											0.606858	0.95685	0.59707	0.894504										0.580484	0.714987	0.550399	0.860819
	0.490927	0.41952	0.607872	0.407414											0.591745	0.901349	0.588036	0.883437										0.560478	0.768179	0.565028	0.925786
	0.486561	0.477609	0.612765	0.375678											0.589646	0.971828	0.583375	0.867455										0.581775	0.686301	0.545631	0.862869
	0.484621	0.416389	0.617263	0.377967											0.62356	0.90161	0.598171	0.905367										0.589593	0.660005	0.518604	0.921151
	0.482739	0.37097	0.54398	0.448292											0.637713	0.944788	0.601041	0.880731										0.500906	0.674505	0.5813	0.634323
	0.493058	0.346625	0.607803	0.379772											0.58119	0.886427	0.618083	0.873994										0.561385	0.755456	0.516663	0.760193
	0.481211	0.443277	0.57674	0.395663											0.590906	1.00872	0.585965	0.783886										0.558005	0.669226	0.540586	0.751647
	0.488522	0.570809	0.608037	0.380427											0.584867	0.884223	0.617871	0.928309										0.551744	0.662306	0.550469	0.756695
	0.489907	0.5294	0.587382	0.373359											0.571087	0.956635	0.583299	0.830906										0.521707	0.42505	0.533099	0.756482
	0.465138	0.534784	0.575557	0.402756											0.621865	1.08342	0.621973	0.765311										0.652043	0.527519	0.543394	0.808754
	0.483121	0.571984	0.550877	0.387304											0.5659	0.866552	0.563009	0.843486										0.581909	0.530906	0.501209	0.797361
	0.481304	0.381131	0.589424	0.379021											0.582313	0.825334	0.575522	0.902092										0.561456	0.520609	0.566979	0.804432
	0.495487	0.422651	0.626578	0.383827											0.600778	0.912427	0.665355	0.813113										0.560737	0.747751	0.490222	0.690198
	0.501695	0.482189	0.590832	0.374238											0.649718	0.917895	0.609763	0.810561										0.5518	0.5018	0.594264	0.80145
	0.493495	0.502513	0.603657	0.391231											0.599928	0.821258	0.587308	0.78766										0.538186	0.499765	0.595185	0.791233
	0.499651	0.43077	0.595723	0.376143											0.572906	0.898444	0.584387	0.807479										0.5431	0.462845	0.514267	0.831233
	0.481629	0.466196	0.61576	0.384097											0.560704	0.883615	0.582541	0.832623										0.646137	0.498175	0.552757	0.773188
	0.477021	0.482745	0.60533	0.385002											0.601426	0.809479	0.600228	0.817304										0.690658	0.49294	0.584522	0.763229
	0.500985	0.343019	0.548215	0.391696											0.569894	0.900486	0.601482	0.768771										0.54957	0.69945	0.63681	0.747481
	0.482612	0.397609	0.674812	0.394119											0.578828	0.920943	0.632665	0.824545										0.49706	0.695877	0.623164	0.810791
	0.473171	0.343141	0.586019	0.417369											0.563848	0.888762	0.622095	0.856286										0.512732	0.518607	0.546664	0.703388
	0.490302	0.472672	0.55743	0.428067											0.580805	0.83597	0.621068	0.804566										0.544004	0.482137	0.575926	0.723329
	0.478528	0.408847	0.596796	0.420245											0.614024	0.829917	0.607435	0.767834										0.556918	0.456555	0.586862	0.714446
	0.476051	0.428345	0.590018	0.404819											0.567502	0.824884	0.613816	0.798802										0.528709	0.495622	0.570233	0.821055
	0.490523	0.411449	0.586809	0.381414											0.552511	0.887131	0.573072	0.808483										0.546059	0.675811	0.565852	0.845253
	0.47781	0.443172	0.591257	0.410503											0.575501	0.853682	0.575835	0.793531										0.518232	0.715724	0.524783	0.812889
	0.492222	0.496229	0.615503	0.378907											0.539098	0.948742	0.628011	0.865022										0.502771	0.648065	0.52908	0.936969
	0.485758	0.387202	0.614997	0.390289											0.541072	0.987259	0.607939	0.846095										0.549957	0.564817	0.555298	0.753382
	0.502256	0.49193	0.574993	0.378298											0.563934	0.856379	0.622502	0.864769										0.551069	0.54742	0.598505	0.735207
	0.501124	0.405702	0.663761	0.392837											0.554868	0.906167	0.617276	0.854022										0.535414	0.800817	0.535285	0.70752
	0.490361	0.463856	0.608774	0.372043											0.605579	0.884732	0.607613	0.825782										0.556685	0.639878	0.573868	0.780346
	0.467917	0.386685	0.597165	0.441802											0.600569	0.939198	0.582509	0.835882										0.652802	0.711284	0.544303	0.824552
	0.472137	0.335291	0.578467	0.389751											0.589294	0.891341	0.587091	0.803207										0.614755	0.738852	0.562808	0.730343
	0.46871	0.420375	0.562902	0.433721											0.58165	0.978319	0.602934	0.812882										0.615117	0.641467	0.554464	0.857765
	0.484553	0.38865	0.546767	0.376643											0.590476	0.896534	0.585707	0.817696										0.592072	0.624952	0.592508	0.888113
	0.494155	0.447801	0.562157	0.362614											0.584127	0.837623	0.624857	0.83394										0.605551	0.686206	0.580433	0.889146
	0.477112	0.506804	0.614342	0.429294											0.587491	0.903815	0.595646	0.888388										0.607446	0.765437	0.522766	0.890926
	0.465676	0.3409	0.564412	0.377458											0.572323	1.0331	0.598492	0.791025										0.607969	0.713692	0.537094	0.922407
	0.457932	0.37533	0.577584	0.390996											0.574071	0.884062	0.580381	0.795834										0.65312	0.739192	0.576375	0.899766
	0.472941	0.341872	0.597251	0.392127											0.562036	0.963523	0.566087	0.902986										0.578502	0.670076	0.567402	0.865281
	0.481406	0.387832	0.589067	0.395238											0.580453	1.11483	0.576855	0.772069										0.495766	0.682744	0.530722	0.995853
	0.462414	0.363503	0.607234	0.377282											0.568286	0.990727	0.593185	0.788748										0.637234	0.704932	0.596582	0.904079
	0.483245	0.35868	0.566735	0.382511											0.571861	0.945632	0.610034	0.859649										0.637537	0.779643	0.554496	0.788969
	0.468249	0.359684	0.597696	0.406157											0.564468	1.11728	0.576993	0.889688										0.613961	0.757299	0.603585	0.890659
	0.476663	0.376536	0.587198	0.408223											0.562014	0.821235	0.63919	0.778119										0.644231	0.716925	0.512209	0.95577
	0.464832	0.461303	0.624882	0.388579											0.584152	1.03692	0.600257	0.794679										0.661979	0.46513	0.533161	0.899949
	0.457631	0.499953	0.59755	0.389129											0.592858	0.901124	0.621886	0.849314										0.616919	0.444424	0.538488	0.922141
	0.472484	0.435511	0.667076	0.439392											0.581944	0.860918	0.613482	0.788733										0.606548	0.382053	0.52686	0.937187
	0.465869	0.486721	0.605476	0.406385											0.552806	0.9238	0.575781	0.805995										0.647768	0.424054	0.526875	0.865588
	0.476552	0.468207	0.634386	0.3962											0.600235	0.976182	0.613492	0.870708										0.596561	0.488349	0.48563	0.945038
	0.476255	0.466696	0.581041	0.384377											0.589767	0.896117	0.630655	0.856035										0.605509	0.474726	0.558973	0.961614
	0.472974	0.444979	0.560067	0.398035											0.645306	0.930073	0.645741	0.823382										0.682627	0.717728	0.523374	0.99158
	0.468965	0.37254	0.579547	0.422527											0.563364	0.944938	0.615682	0.856616										0.670854	0.825046	0.534375	0.866819
	0.482995	0.45156	0.610314	0.393948											0.567215	0.920603	0.595636	0.851285										0.587512	0.560989	0.546051	0.99243
	0.478428	0.476157	0.571696	0.391318											0.56055	0.993328	0.57825	0.869175										0.590486	0.607185	0.527167	0.904061
	0.470011	0.458546	0.577988	0.384001											0.567903	1.06887	0.617066	0.791865										0.637898	0.680508	0.553579	0.799447
	0.450432	0.520191	0.618453	0.43178											0.548275	1.08541	0.599103	0.778023										0.602765	0.61593	0.547603	0.948816
	0.469444	0.396289	0.621812	0.40135											0.56115	0.764766	0.591322	0.820888										0.530971	0.722536	0.568481	0.945098
	0.493555	0.421931	0.584422	0.420477											0.534148	0.807854	0.630815	0.782149										0.613767	0.737735	0.563494	0.884725
	0.485174	0.487246	0.566259	0.390408											0.557919	0.952645	0.600911	0.836408										0.647585	0.756002	0.565219	0.759616
	0.459292	0.46029	0.535821	0.375859											0.582128	0.815553	0.611427	0.865556										0.579058	0.582113	0.588373	0.756938
	0.465198	0.435134	0.551312	0.396369											0.533594	0.824491	0.622609	0.926728										0.615998	0.724279	0.554864	0.939375
	0.50349	0.329475	0.609529	0.410574											0.581312	0.936264	0.59885	0.84527										0.5827	0.725742	0.555678	0.768941
	0.474344	0.472949	0.530287	0.40771											0.613309	0.884517	0.617645	0.78415										0.561937	0.698202	0.612602	0.749966
	0.4763	0.382958	0.599745	0.41181											0.547636	0.972678	0.577506	0.806869										0.544741	0.705016	0.511714	0.829056
	0.491515	0.375636	0.58636	0.386959											0.582172	1.03601	0.598636	0.768379										0.559952	0.74187	0.538516	0.865201
	0.470932	0.393521	0.628299	0.379432											0.579837	1.04942	0.597892	0.809685										0.577375	0.59768	0.521979	0.815899
	0.479101	0.380309	0.596216	0.38184											0.58127	1.02044	0.591538	0.825357										0.576252	0.63585	0.525263	0.82768
	0.504598	0.390788	0.584399	0.401549											0.58281	1.02219	0.624516	0.812254										0.537093	0.504189	0.565602	0.827057
	0.488396	0.344855	0.584485	0.397663											0.57112	1.05402	0.63402	0.723684										0.532521	0.700095	0.552114	0.892942
	0.496301	0.382114	0.597961	0.38285											0.550757	0.997047	0.582846	0.815564										0.547341	0.63148	0.56263	0.799412
	0.488763	0.382867	0.576192	0.377641											0.571093	1.07685	0.587538	0.848247										0.532334	0.691843	0.62484	0.819267
	0.485008	0.410201	0.620373	0.379287											0.574906	0.966023	0.609738	0.799837										0.520251	0.684135	0.562873	0.857775
	0.501762	0.396674	0.587609	0.39603											0.564316	1.00858	0.604262	0.759298										0.540235	0.50448	0.565937	0.781845
	0.468886	0.400442	0.654855	0.394588											0.562873	0.985607	0.668158	0.761833										0.531191	0.500178	0.579736	0.797693
	0.463118	0.413557	0.60553	0.399296											0.57601	0.993388	0.629694	0.724017										0.588157	0.609111	0.542562	0.793245
	0.483592	0.367436	0.584728	0.373741											0.58712	1.03503	0.587692	0.737201										0.512961	0.516473	0.548173	0.823586
	0.500921	0.493766	0.599191	0.383359											0.623417	0.881264	0.563508	0.698664										0.575191	0.502175	0.569459	0.743329
	0.492215	0.452836	0.613177	0.368388											0.606183	1.0497	0.578857	0.734735										0.575126	0.544899	0.552118	0.698413
	0.468092	0.390751	0.59571	0.402295											0.604029	1.07168	0.598516	0.67131										0.589316	0.625219	0.615775	0.808747
	0.485693	0.381437	0.636409	0.421167											0.594781	1.05871	0.577674	0.79493										0.622087	0.701408	0.58289	0.835374
	0.463942	0.438628	0.607744	0.405445											0.627332	1.01366	0.589271	0.794703										0.654549	0.719585	0.525843	0.824505
	0.463163	0.389099	0.519186	0.383927											0.579844	1.11672	0.522643	0.848017										0.620565	0.646867	0.618205	0.825137
	0.484535	0.405831	0.60866	0.384943											0.600149	1.1104	0.602337	0.799345										0.591146	0.650617	0.537762	0.820591
	0.46789	0.398841	0.587345	0.395719											0.611811	1.03323	0.542362	0.944819										0.557492	0.718039	0.503049	0.858344
	0.457599	0.47305	0.584732	0.401359											0.615491	0.896863	0.611599	0.80147										0.680513	0.701888	0.519021	0.856246
	0.47083	0.398644	0.610522	0.402823											0.569048	1.07612	0.585704	0.783997										0.644414	0.836215	0.556878	0.786705
	0.45639	0.37742	0.546511	0.386023											0.558063	0.937481	0.637176	0.799798										0.62223	0.654325	0.644017	0.845457
	0.474943	0.377192	0.579059	0.386496											0.606052	1.02915	0.564332	0.826527										0.536951	0.678322	0.538232	0.989298
	0.472747	0.362118	0.609962	0.39691											0.590198	0.958644	0.589292	0.788006										0.565488	0.679492	0.525886	1.06597
	0.477684	0.374886	0.543643	0.409257											0.565804	1.02292	0.60551	0.837127										0.524108	0.679476	0.603144	1.08872
	0.476707	0.390463	0.604421	0.420188											0.554425	0.92226	0.577011	0.892632										0.586861	0.607942	0.562955	0.916887
	0.436804	0.427796	0.550763	0.381236											0.59408	0.917445	0.595465	0.929498										0.622466	0.677945	0.575761	0.951356
	0.49821	0.391502	0.581337	0.385328											0.637324	0.973427	0.572177	0.867369										0.581788	0.702252	0.54202	1.02705
	0.44944	0.404521	0.682184	0.390934											0.563625	0.992638	0.643049	0.806646										0.599489	0.700669	0.525153	1.04402
	0.461581	0.438564	0.594584	0.38103											0.552652	1.18076	0.636776	0.877034										0.616761	0.773436	0.533788	0.982662
	0.439078	0.381273	0.570265	0.400482											0.549328	1.05446	0.589469	0.746043										0.57532	0.612997	0.530366	0.91304
	0.459096	0.322212	0.580153	0.387212											0.565181	1.1107	0.617973	0.787914										0.572622	0.752489	0.560358	0.972828
	0.460475	0.360535	0.591253	0.407211											0.594679	0.972577	0.581352	0.750371										0.568174	0.696365	0.512139	1.09449
	0.427276	0.335919	0.574263	0.455729											0.590331	0.964808	0.599084	0.823016										0.606461	0.609213	0.579422	0.890003
	0.462447	0.37828	0.647847	0.396991											0.604296	1.01728	0.616549	0.820883										0.592558	0.727037	0.601968	0.855337
	0.440569	0.367833	0.610924	0.390048											0.544772	1.02265	0.587464	0.804173										0.714436	0.685485	0.57379	0.954892
	0.496789	0.37818	0.577559	0.406324											0.581643	1.05233	0.590313	0.845005										0.654797	0.728495	0.601124	0.945888
	0.49344	0.462642	0.568427	0.374734											0.617103	1.02424	0.597866	0.784321										0.62687	0.737713	0.587411	0.985956
	0.464557	0.423723	0.568542	0.407615											0.581368	0.919958	0.551314	0.805643										0.630966	0.656202	0.597302	0.892207
	0.455172	0.361588	0.663745	0.395583											0.635691	0.999764	0.622342	0.785302										0.601208	0.786865	0.638224	0.954929
	0.494077	0.402787	0.677952	0.396497											0.579823	0.929864	0.621246	0.800166										0.562375	0.688431	0.539187	0.922365
	0.480804	0.505951	0.614438	0.397278											0.564402	0.917409	0.595248	0.823143										0.575087	0.608321	0.616021	0.929689
	0.460146	0.390825	0.643109	0.398481											0.57748	1.02081	0.608838	0.846141										0.644031	0.719348	0.623605	1.07558
	0.466009	0.499716	0.632511	0.381022											0.623066	0.922206	0.561279	0.75994										0.643752	0.703854	0.562262	0.965118
	0.440825	0.369587	0.607234	0.392145											0.594695	1.01262	0.58969	0.803571										0.569942	0.748341	0.5476	1.10152
	0.455087	0.344921	0.582485	0.373335											0.618556	0.961635	0.593661	0.791482										0.630458	0.697856	0.519619	0.992324
	0.441845	0.394405	0.566365	0.389319											0.557008	0.93659	0.557208	0.781597										0.663823	0.735132	0.578437	1.01251
	0.451724	0.338422	0.577409	0.446373											0.598641	0.921293	0.627862	0.823608										0.575859	0.702185	0.632533	0.956462
	0.482314	0.411049	0.575533	0.396324											0.629847	1.00148	0.593636	0.713449										0.615472	0.714206	0.596779	1.00291
	0.466735	0.400783	0.59628	0.392383											0.626835	1.02406	0.605382	0.814985										0.654238	0.722374	0.541064	0.883428
	0.461637	0.362793	0.559729	0.379281											0.609253	1.03122	0.584858	0.791287										0.617956	0.690986	0.598185	0.911431
	0.456231	0.42069	0.618693	0.369267											0.590204	1.03004	0.602282	0.785092										0.701614	0.703995	0.542336	0.875404
	0.452257	0.39171	0.585558	0.399412											0.616439	0.966517	0.609011	0.668533										0.600435	0.773227	0.532966	0.859333
	0.440657	0.391391	0.579145	0.39919											0.597513	0.915619	0.590557	0.778716										0.667144	0.756401	0.584747	0.875228
	0.439812	0.364012	0.588318	0.358818											0.588654	0.991547	0.599349	0.834334										0.639041	0.738049	0.494964	0.956282
	0.4721	0.374781	0.603361	0.373435											0.582004	0.917542	0.606592	0.801491										0.572788	0.756615	0.55187	0.925703
	0.453002	0.400923	0.601004	0.385379											0.618781	1.05107	0.553789	0.823916										0.630832	0.739072	0.590648	0.863805
	0.447979	0.349357	0.631083	0.398785											0.565567	1.05465	0.600165	0.816694										0.659154	0.715577	0.549168	1.03234
	0.484494	0.358493	0.607014	0.397512											0.614781	1.05336	0.624976	0.89064										0.693416	0.715659	0.543976	1.01305
	0.484121	0.37742	0.601753	0.411141											0.694696	1.02083	0.589393	1.10814										0.649561	0.610355	0.557814	1.06355
	0.481453	0.452324	0.565109	0.390832											0.648136	1.01721	0.593406	1.16002										0.572316	0.727462	0.607886	0.769878
	0.486482	0.453244	0.615478	0.405845											0.604633	0.987729	0.597069	1.10432										0.695217	0.688833	0.524745	0.988031
	0.485474	0.364731	0.643223	0.371702											0.63801	0.941683	0.586387	1.09708										0.672432	0.690094	0.527598	0.981946
	0.469224	0.36332	0.59485	0.379343											0.637218	0.933404	0.548206	1.1141										0.662263	0.761147	0.544654	0.984307
	0.470425	0.363512	0.590787	0.380938											0.683042	0.947053	0.574448	1.10204										0.644137	0.66901	0.55092	0.88487
	0.475246	0.358456	0.600417	0.367007											0.654802	0.962399	0.583387	1.11516										0.645369	0.804833	0.555819	0.929842
	0.457963	0.394712	0.606024	0.413727											0.657761	1.04439	0.595605	1.17969										0.593885	0.81206	0.576497	0.900678
	0.489484	0.439256	0.603659	0.357057											0.659301	0.962554	0.600622	1.05349										0.603266	0.713377	0.55345	0.89157
	0.485895	0.406924	0.635963	0.368698											0.622599	1.04733	0.60754	1.1107										0.676298	0.664066	0.489437	0.906566
	0.487914	0.408261	0.579873	0.368417											0.630121	1.0208	0.612139	0.96627										0.617737	0.658005	0.581957	0.867462
	0.478733	0.415933	0.584748	0.381301											0.618557	1.00663	0.611815	1.03708										0.591452	0.729991	0.509141	0.918296
	0.468624	0.372212	0.585716	0.386985											0.591778	1.04908	0.60376	1.06512										0.679909	0.750212	0.51382	0.95711
	0.461181	0.373991	0.639486	0.374083											0.605066	1.05665	0.593132	1.05871										0.656472	0.688306	0.535571	0.922011
	0.488555	0.394038	0.543662	0.386168											0.588094	1.00844	0.608954	0.908447										0.67004	0.769297	0.670894	0.935358
	0.475336	0.422131	0.638409	0.367056											0.584589	0.959207	0.585311	0.815331										0.683085	0.629368	0.532903	0.848126
	0.45398	0.358385	0.598176	0.376001											0.604511	1.01515	0.581932	0.806043										0.705157	0.696187	0.55898	0.829748
	0.494389	0.379394	0.55493	0.377808											0.616238	1.02008	0.604639	0.951312										0.68449	0.648634	0.498041	0.873795
	0.469675	0.35964	0.6246	0.447992											0.604574	1.03117	0.578831	0.835624										0.661866	0.651652	0.56279	0.732706
	0.497383	0.405591	0.550815	0.379907											0.57475	0.863753	0.605532	0.809724										0.59193	0.668652	0.643373	0.712254
	0.494907	0.39467	0.623186	0.375332											0.652302	0.968352	0.600541	0.826877										0.628269	0.714668	0.678027	0.587814
	0.464711	0.361498	0.57804	0.387929											0.557524	0.977612	0.584007	0.828027										0.570026	0.70005	0.538474	0.625269
	0.48972	0.383225	0.547069	0.370715											0.595427	0.823823	0.60401	0.795626										0.557775	0.795167	0.675124	0.713124
	0.483075	0.380033	0.488577	0.368938											0.596909	0.922286	0.586198	0.783641										0.622727	0.713376	0.630279	0.74121
	0.499162	0.348019	0.665435	0.383974											0.58959	0.903658	0.591827	0.84229										0.551853	0.731517	0.587709	0.676631
	0.494775	0.368894	0.585261	0.403402											0.57768	0.958412	0.590872	0.798156										0.594057	0.750419	0.593776	0.646715
	0.467043	0.390693	0.628686	0.365182											0.621425	1.00184	0.575705	0.801168										0.623466	0.712643	0.661257	0.631927
	0.471839	0.385063	0.62782	0.383596											0.557394	1.03103	0.576925	0.820988										0.601343	0.66504	0.538058	0.523687
	0.45416	0.33417	0.593591	0.389929											0.571932	0.990856	0.591805	0.945632										0.568589	0.792155	0.606118	0.557055
	0.476585	0.408634	0.637575	0.366696											0.589966	0.930831	0.610083	0.858517										0.517987	0.684465	0.542367	0.589761
	0.474372	0.359578	0.598677	0.41102											0.595115	0.917375	0.598256	1.00825										0.538578	0.657614	0.500437	0.68508
	0.466559	0.420212	0.573412	0.384851											0.586082	1.07975	0.615368	1.10287										0.542834	0.740295	0.569706	0.748538
	0.464737	0.429415	0.652136	0.388656											0.611249	0.948876	0.645973	1.02412										0.569703	0.633724	0.484223	0.750113
	0.461748	0.383949	0.56818	0.395956											0.598205	0.848213	0.600908	0.977735										0.514966	0.696219	0.604441	0.770755
	0.492464	0.344744	0.590845	0.369538											0.555415	0.864506	0.619586	0.963893										0.525758	0.708476	0.551435	0.77564
	0.487995	0.430305	0.592892	0.39425											0.593582	0.906087	0.61184	0.869598										0.579543	0.693382	0.51217	0.763053
	0.471413	0.392725	0.564282	0.375481											0.594659	0.918966	0.589964	0.804302										0.551487	0.682885	0.518008	0.657189
	0.491857	0.386186	0.552879	0.372141											0.545537	0.889191	0.624129	0.819584										0.573595	0.68568	0.544541	0.71514
	0.487008	0.395254	0.576211	0.447073											0.562974	0.921467	0.60216	0.826125										0.582379	0.754329	0.533109	0.674419
	0.46664	0.344195	0.589377	0.413093											0.589536	0.827252	0.586783	0.837163										0.564811	0.860439	0.513311	0.719313
	0.467009	0.392803	0.579104	0.425307											0.608862	0.938602	0.629032	0.766469										0.606344	0.746765	0.537694	0.772602
	0.476585	0.391593	0.604246	0.386405											0.585718	0.879685	0.594547	0.80882										0.537413	0.714453	0.491116	0.608544
	0.483021	0.339208	0.478194	0.415601											0.570825	0.856629	0.601121	0.79302										0.566987	0.759553	0.612145	0.640456
	0.473483	0.4085	0.458677	0.424714											0.598847	0.97849	0.618693	0.773785										0.575893	0.699764	0.708718	0.655261
	0.488133	0.38089	0.450451	0.388981											0.578008	0.890678	0.628831	0.825693										0.577337	0.73962	0.649371	0.654757
	0.491441	0.383071	0.403726	0.429479											0.5938	0.930637	0.610471	0.695883										0.540119	0.70551	0.671212	0.739771
	0.460337	0.401453	0.512254	0.425513											0.570308	0.810109	0.60948	0.80905										0.518526	0.745591	0.645518	0.586029
	0.488712	0.412811	0.533127	0.418292											0.573499	0.789256	0.598827	0.763646										0.609066	0.689879	0.536496	0.568402
	0.451347	0.44226	0.456285	0.368095											0.584509	0.931017	0.6301	0.797858										0.542996	0.74522	0.681465	0.672328
	0.482174	0.376556	0.437526	0.393681											0.56478	0.904005	0.648179	0.76735										0.549434	0.671211	0.680135	0.690382
	0.474613	0.408128	0.445336	0.409865											0.574343	0.878966	0.60503	0.750398										0.563411	0.649126	0.653845	0.714852
	0.472905	0.393174	0.424719	0.396488											0.559709	0.996712	0.604065	0.820664										0.549889	0.660746	0.661624	0.837912
	0.492896	0.407781	0.425218	0.375518											0.606276	1.00618	0.613509	0.795858										0.52077	0.612567	0.637706	0.866534
	0.48288	0.401492	0.40582	0.446915											0.593069	1.15686	0.621398	0.758404										0.54722	0.635853	0.680871	0.807967
	0.469415	0.436689	0.441437	0.382624											0.563736	1.21243	0.643945	0.803585										0.538687	0.526073	0.693373	0.890742
	0.449829	0.37939	0.494819	0.393268											0.543687	1.07075	0.654555	0.797025										0.533821	0.721267	0.69147	0.817608
	0.492141	0.353244	0.47032	0.398562											0.593595	1.10518	0.614866	0.79075										0.556553	0.431793	0.65583	0.965544
	0.493127	0.444465	0.450516	0.388312											0.593638	1.12527	0.641068	0.791548										0.516498	0.501547	0.629546	0.897095
	0.478147	0.422687	0.469087	0.436151											0.59485	1.08653	0.616441	0.816642										0.532996	0.429577	0.678579	0.90768
	0.472063	0.470775	0.454582	0.375222											0.563287	0.921402	0.617594	0.774482										0.543738	0.494306	0.731663	0.841822
	0.475459	0.442214	0.430695	0.401664											0.604567	0.910948	0.636425	0.794116										0.581224	0.431131	0.777528	0.789634
	0.47854	0.442417	0.47697	0.37194											0.580266	0.9822	0.662276	0.847598										0.566692	0.52542	0.653401	0.776552
	0.471756	0.380865	0.588075	0.395055											0.577607	0.9847	0.598334	0.855922										0.499178	0.461521	0.63687	0.848635
	0.460837	0.444467	0.519159	0.392112											0.598308	0.98047	0.627552	0.832878										0.578451	0.423817	0.731317	0.730039
	0.477323	0.419925	0.602397	0.384766											0.589229	0.891804	0.591918	0.848879										0.594281	0.387857	0.507118	0.769082
	0.476507	0.375246	0.430494	0.391363											0.614128	1.06968	0.604944	0.811145										0.610329	0.49452	0.819783	0.76624
	0.465151	0.405239	0.439514	0.395112											0.56841	1.01585	0.585066	0.867707										0.545716	0.513772	0.771782	0.806103
	0.451029	0.471873	0.678251	0.400653											0.567652	1.07596	0.61671	0.80642										0.631028	0.458648	0.620692	0.812117
	0.448506	0.385643	0.561274	0.388168											0.622702	1.04257	0.599828	0.816238										0.603994	0.466207	0.653805	0.735905
	0.475987	0.473521	0.603157	0.395455											0.586717	1.12867	0.583953	0.795425										0.52793	0.470728	0.664147	0.764242
	0.476917	0.467879	0.660056	0.389017											0.588871	0.990629	0.612707	0.810424										0.492127	0.523879	0.666904	0.72478
	0.492066	0.401298	0.588651	0.370671											0.589068	1.10184	0.617169	0.788409										0.56484	0.501295	0.658594	0.746943
	0.50749	0.373917	0.537965	0.373213											0.594056	0.895201	0.604706	0.843973										0.505008	0.463483	0.639752	0.709076
	0.456799	0.407788	0.506863	0.385479											0.592449	0.982474	0.579727	0.833622										0.559202	0.486327	0.750946	0.816204
	0.474319	0.400201	0.481863	0.422255											0.57922	0.907788	0.5929	0.849428										0.561955	0.464845	0.747982	0.799279
	0.485283	0.374772	0.437956	0.456502											0.581458	1.16591	0.576602	0.906434										0.622678	0.474875	0.810956	0.811712
	0.462498	0.382615	0.497918	0.400384											0.591613	1.09783	0.62167	0.851327										0.559078	0.517306	0.717853	0.747257
	0.494459	0.405099	0.464313	0.465696											0.584261	1.11018	0.561955	0.928245										0.54029	0.41873	0.713162	0.747737
	0.459354	0.385542	0.41858	0.390268											0.593656	1.11933	0.601973	1.04361										0.579255	0.424639	0.795551	0.810309
	0.488304	0.413292	0.47983	0.462218											0.578873	1.01934	0.607623	0.989429										0.597503	0.458869	0.776828	0.797028
	0.495082	0.424023	0.425909	0.397215											0.58605	1.1687	0.617451	1.06567										0.601367	0.467544	0.698758	0.858991
	0.473288	0.444787	0.451736	0.453446											0.604673	1.08188	0.596257	1.08929										0.602411	0.468788	0.72428	0.770036
	0.477751	0.405667	0.434738	0.424057											0.579045	1.00098	0.597661	1.00762										0.569215	0.669207	0.693819	0.754106
	0.482745	0.364656	0.483036	0.428619											0.583744	0.972779	0.599858	0.868556										0.540647	0.524379	0.752925	0.825241
	0.467634	0.350755	0.422172	0.412754											0.556822	0.952253	0.566029	0.962743										0.584761	0.552939	0.76461	0.817458
	0.479909	0.431186	0.45822	0.423473											0.591412	1.01975	0.591558	0.959719										0.598793	0.695053	0.712338	0.823299
	0.471422	0.416541	0.506097	0.407511											0.61065	1.00057	0.577846	0.884098										0.554215	0.678227	0.691151	0.796712
	0.480197	0.392789	0.430077	0.432946											0.591035	0.911504	0.581035	0.821319										0.62928	0.733477	0.773288	0.798991
	0.477667	0.368079	0.43478	0.422548											0.611726	0.907411	0.574779	0.985229										0.508167	0.678028	0.732423	0.69073
	0.480731	0.452555	0.424355	0.451749											0.596623	0.905307	0.580659	0.881628										0.549535	0.727904	0.711021	0.799438
	0.442364	0.397334	0.447734	0.387722											0.599718	0.984888	0.580857	1.06252										0.579611	0.660595	0.717037	0.763582
	0.469042	0.428403	0.565454	0.409422											0.578677	0.988828	0.597024	0.982123										0.571743	0.72872	0.636118	0.818195
	0.48587	0.463343	0.653823	0.412373											0.560751	1.03362	0.573314	1.00062										0.532101	0.715192	0.607482	0.815401
	0.46346	0.378431	0.617407	0.36609											0.56291	0.919833	0.59839	0.966202										0.583105	0.719171	0.672959	0.783373
	0.48498	0.397544	0.570015	0.366351											0.569899	0.893354	0.591101	0.816057										0.505333	0.714497	0.611114	0.780091
	0.467601	0.493815	0.56225	0.354432											0.54081	0.910095	0.587838	0.891769										0.602612	0.730499	0.605826	0.882035
	0.463212	0.424294	0.592323	0.424625											0.577385	0.857542	0.588045	0.918819										0.611411	0.67002	0.634957	0.779022
	0.505556	0.389631	0.550006	0.429608											0.57609	0.951556	0.559789	0.998151										0.552505	0.693551	0.617744	0.785879
	0.498158	0.352684	0.600007	0.364739											0.583203	0.985973	0.590831	0.893969										0.486117	0.711132	0.575047	0.792593
	0.478741	0.374736	0.596718	0.427454											0.588803	0.970089	0.574055	1.0731										0.517359	0.525754	0.560412	0.775807
	0.481017	0.398478	0.575448	0.424195											0.618914	0.873213	0.603644	1.02751										0.629618	0.744893	0.594547	0.806925
	0.474051	0.410752	0.459514	0.43327											0.566637	0.948893	0.606116	0.983249										0.58195	0.478065	0.717182	0.809892
	0.445804	0.388823	0.432146	0.403645											0.57589	0.93098	0.580697	0.98522										0.607801	0.517908	0.782791	0.832616
	0.497377	0.415339	0.529566	0.412715											0.577109	0.911507	0.59941	0.987641										0.562268	0.472908	0.733922	0.788141
	0.496358	0.360167	0.473225	0.451245											0.574145	0.821066	0.609561	1.05292										0.5327	0.523745	0.736123	0.77374
	0.450237	0.431711	0.492457	0.445907											0.59067	0.910307	0.606903	1.06524										0.579831	0.473829	0.705545	0.829194
	0.466001	0.374409	0.497776	0.430667											0.548814	1.03131	0.61026	0.922498										0.533587	0.495913	0.653778	0.788388
	0.474694	0.416286	0.598416	0.400511											0.572113	1.13516	0.589265	0.98487										0.576345	0.693107	0.791419	0.794824
	0.4681	0.40427	0.580061	0.434163											0.564895	1.10201	0.598784	0.887429										0.590778	0.747935	0.801946	0.788012
	0.490103	0.358077	0.652584	0.415652											0.568286	1.06241	0.608116	0.908019										0.518498	0.718192	0.66039	0.839235
	0.476908	0.393584	0.716634	0.407767											0.599097	1.13575	0.605048	1.00715										0.529817	0.673545	0.671911	0.812171
	0.475094	0.351701	0.476212	0.419517											0.582467	1.01681	0.570807	1.02758										0.540674	0.739553	0.841828	0.774438
	0.487526	0.347796	0.532911	0.418069											0.565773	1.02918	0.58165	0.982693										0.563736	0.616786	0.862086	0.844043
	0.499663	0.372245	0.615263	0.418882											0.588108	0.983399	0.595676	0.884021										0.57656	0.597459	0.733011	0.804005
	0.502956	0.352848	0.574743	0.406282											0.594946	1.00365	0.591944	0.999175										0.58352	0.719241	0.846643	0.818802
	0.448321	0.368441	0.555624	0.412139											0.564289	1.03942	0.619708	0.906994										0.615866	0.691257	0.777095	0.757657
	0.474483	0.377007	0.681255	0.395455											0.622543	0.978549	0.608862	0.96976										0.557646	0.682361	0.654059	0.843578
	0.505179	0.400477	0.532684	0.44026											0.605318	1.08254	0.62036	0.874335										0.639808	0.620294	0.849478	0.828041
	0.497894	0.380932	0.542171	0.388909											0.631621	1.05077	0.594654	0.877545										0.52052	0.675788	0.759945	0.879187
	0.472755	0.355259	0.633455	0.368376											0.606427	0.896239	0.605247	0.905226										0.550384	0.732261	0.738039	0.835997
	0.46559	0.346003	0.512532	0.385447											0.588029	0.9923	0.62969	0.845574										0.656397	0.709376	0.789573	0.82475
	0.45907	0.381739	0.679887	0.373584											0.601328	0.963684	0.599337	0.857756										0.56545	0.744011	0.768398	0.781048
	0.461369	0.368764	0.586033	0.375303											0.601547	0.944016	0.615873	0.810972										0.607557	0.632204	0.812617	0.907863
	0.483398	0.390602	0.794031	0.380677											0.619427	1.02908	0.618227	0.840453										0.58529	0.702881	0.723118	0.96592
	0.484433	0.350241	0.723437	0.406394											0.60831	0.98661	0.577295	0.84793										0.623026	0.734342	0.715386	1.01421
	0.481277	0.386541	0.606404	0.391415											0.566996	0.9922	0.647736	0.843551										0.601445	0.679743	0.797362	0.872168
	0.482878	0.367151	0.517334	0.387533											0.552727	1.08864	0.609515	0.80485										0.585181	0.768704	0.78548	0.832238
	0.481453	0.403198	0.537377	0.384258											0.577597	0.937363	0.654865	0.803931										0.614369	0.758212	0.68086	0.905617
	0.479339	0.479964	0.713633	0.384643											0.590132	1.02734	0.663476	0.910168										0.559012	0.841631	0.609234	0.733776
	0.487213	0.381115	0.618913	0.374062											0.578528	1.00374	0.64739	0.887821										0.657892	0.719258	0.64567	0.763269
	0.493184	0.413703	0.741374	0.403423											0.553484	0.856304	0.626562	0.855925										0.659273	0.67808	0.610981	0.820349
	0.488935	0.363267	0.582168	0.382072											0.54581	0.871413	0.598981	0.845403										0.539475	0.833433	0.730504	0.734121
	0.48155	0.421686	0.701321	0.413803											0.565068	0.868398	0.623261	0.819793										0.530194	0.747656	0.57514	0.848181
	0.473938	0.35615	0.720409	0.385197											0.573279	0.91823	0.619216	0.851639										0.560923	0.69012	0.620443	0.837812
	0.483527	0.363677	0.746611	0.393229											0.576539	0.924399	0.594923	0.821888										0.515222	0.778471	0.575455	0.883199
	0.490487	0.346365	0.677842	0.417719											0.54627	0.940955	0.595492	0.806386										0.522717	0.751154	0.616051	0.83264
	0.493022	0.422778	0.66292	0.41155											0.576849	0.948908	0.553921	0.831407										0.537838	0.784557	0.580932	0.831916
	0.480939	0.426588	0.598521	0.418532											0.573041	0.964571	0.587254	0.906422										0.575288	0.701	0.670107	0.812261
	0.506587	0.342539	0.606807	0.367894											0.588695	1.01897	0.582431	0.854289										0.546627	0.694336	0.62754	0.719506
	0.481308	0.390811	0.708876	0.400571											0.562689	0.90194	0.579064	0.884986										0.612498	0.703721	0.580391	0.8332
	0.478891	0.403144	0.662841	0.398919											0.571029	1.02003	0.603126	0.921217										0.502189	0.747087	0.598091	0.750065
	0.502559	0.450406	0.651805	0.375171											0.597275	1.18216	0.581939	0.840149										0.554586	0.690243	0.628271	0.822097
	0.455335	0.404318	0.650355	0.408887											0.570102	1.1468	0.588525	0.872565										0.678937	0.715507	0.632473	0.862732
	0.464196	0.364421	0.675944	0.385135											0.548997	1.16352	0.593625	0.797447										0.671638	0.567921	0.676782	0.878941
	0.465732	0.447492	0.688327	0.367551											0.579211	1.07895	0.604441	0.796694										0.62619	0.684927	0.645336	0.928099
	0.476146	0.3375	0.70821	0.393742											0.557104	1.0073	0.59211	0.768571										0.646834	0.628777	0.62625	0.850348
	0.444798	0.345483	0.728797	0.364545											0.590263	1.04566	0.569977	0.757167										0.620218	0.710569	0.651365	0.842578
	0.472289	0.362262	0.617939	0.376597											0.553742	0.922914	0.597261	0.788488										0.690079	0.689958	0.598225	0.847513
	0.493879	0.406814	0.596351	0.400064											0.623509	1.07303	0.561207	0.813853										0.55526	0.723579	0.618403	0.799741
	0.470992	0.365504	0.635149	0.395095											0.588902	1.08472	0.62522	0.857172										0.640675	0.719588	0.588003	0.9193
	0.481429	0.451634	0.608442	0.418579											0.585691	0.926057	0.560893	0.805653										0.520529	0.689526	0.582582	0.837018
	0.473714	0.358544	0.581893	0.398961											0.556548	1.12562	0.58272	0.842402										0.563103	0.728452	0.719258	0.852411
	0.471845	0.372603	0.65101	0.42041											0.57708	0.939671	0.580843	0.79575										0.589109	0.798035	0.567719	0.837748
	0.490749	0.386992	0.55991	0.404122											0.560224	1.02949	0.60421	0.855503										0.533924	0.718811	0.553582	0.90935
	0.498342	0.401073	0.579191	0.39094											0.571758	1.06016	0.592165	0.827832										0.553921	0.605284	0.652409	0.870331
	0.465288	0.365809	0.496526	0.395815											0.576554	0.937845	0.615241	0.82346										0.649283	0.674011	0.719041	0.823326
	0.48267	0.441803	0.439894	0.396244											0.591471	1.08237	0.591744	0.85909										0.655425	0.668068	0.704475	0.853468
	0.474333	0.40202	0.44566	0.388547											0.606282	1.17786	0.572895	0.766981										0.648275	0.799327	0.721197	0.833668
	0.479446	0.403833	0.478186	0.399313											0.568719	1.14906	0.584496	0.873717										0.617587	0.72982	0.726829	0.84805
	0.495343	0.418726	0.441588	0.412743											0.565056	1.00316	0.601696	0.854481										0.592407	0.799638	0.698085	0.823124
	0.466657	0.469575	0.458193	0.418622											0.562631	1.01052	0.582702	0.785674										0.564236	0.775803	0.700243	0.827694
	0.456835	0.37717	0.476451	0.383358											0.587794	1.00082	0.597673	0.837891										0.609982	0.736634	0.664074	0.794096
	0.466995	0.421087	0.473549	0.378855											0.57313	0.9342	0.593195	0.825194										0.6641	0.903418	0.656492	0.822695
	0.480361	0.405763	0.579685	0.38862											0.573978	1.20256	0.588906	0.821483										0.601762	0.723629	0.679278	0.838421
	0.459691	0.374812	0.664784	0.395802											0.561838	1.01672	0.592994	0.823085										0.618008	0.725707	0.56502	0.868115
	0.505149	0.351455	0.588838	0.406947											0.601363	1.13935	0.60207	0.757203										0.569457	0.761958	0.556044	0.960443
	0.477366	0.447354	0.529362	0.389965											0.564466	0.898909	0.617111	0.787231										0.594311	0.856904	0.557688	0.993522
	0.458285	0.444406	0.549561	0.359597											0.589658	0.981999	0.606707	0.809608										0.54474	0.707918	0.508082	1.01365
	0.477215	0.402191	0.596017	0.365341											0.598861	0.993392	0.594268	0.890405										0.641071	0.780688	0.596759	0.910221
	0.46913	0.384442	0.586004	0.375379											0.529326	1.05256	0.60133	0.792755										0.566002	0.777187	0.527113	1.08193
	0.50345	0.336739	0.593515	0.391216											0.554305	1.05753	0.604326	0.831063										0.692059	0.777592	0.558997	0.995363
	0.46851	0.39891	0.594095	0.44895											0.588232	0.994514	0.595962	0.783416										0.610421	0.788257	0.629296	0.81333
	0.474657	0.363558	0.593449	0.406651											0.556379	0.949696	0.583525	0.789122										0.601958	0.766369	0.601701	0.809107
	0.462412	0.367495	0.584943	0.414543											0.549561	1.11475	0.574277	0.80253										0.629851	0.782833	0.599563	0.768033
	0.481061	0.434119	0.584728	0.396975											0.556491	1.14682	0.567234	0.847793										0.614603	0.745925	0.559823	0.830092
	0.449674	0.418581	0.568972	0.408819											0.556282	1.16829	0.557321	0.778355										0.618684	0.73437	0.584011	0.796272
	0.464925	0.409978	0.592841	0.389391											0.556135	1.0554	0.599011	0.841798										0.619822	0.723018	0.5946	0.819983
	0.474407	0.415146	0.594455	0.387373											0.551072	1.07996	0.604878	0.818969										0.667172	0.739896	0.536277	0.932273
	0.461316	0.399089	0.612765	0.396893											0.561619	1.04069	0.56983	0.817917										0.583343	0.742324	0.524793	1.07525
	0.449679	0.455308	0.604954	0.418159											0.568145	1.03426	0.59221	0.820186										0.614216	0.712645	0.554351	0.91419
	0.453979	0.447735	0.513484	0.382803											0.557186	1.09276	0.593635	0.884088										0.600351	0.749464	0.618395	0.886872
	0.494721	0.377804	0.587856	0.429105											0.589344	1.11781	0.571634	0.824357										0.562716	0.827735	0.53296	0.874092
	0.46666	0.375303	0.580776	0.388484											0.548497	1.07609	0.58591	0.878139										0.629884	0.786423	0.591075	0.942823
	0.487166	0.482367	0.590325	0.426067											0.561957	1.01207	0.556986	0.838568										0.632186	0.757524	0.600349	0.856184
	0.447241	0.396874	0.577422	0.387807											0.579798	1.06639	0.588109	0.857243										0.663351	0.545598	0.564845	0.880706
	0.471967	0.424978	0.668959	0.421381											0.614008	1.11858	0.594506	0.730129										0.628773	0.523497	0.546071	0.913955
	0.478098	0.415516	0.747065	0.404628											0.538801	1.04653	0.610062	0.861799										0.63083	0.488775	0.588252	0.827725
	0.482669	0.389619	0.617521	0.420919											0.557519	1.07689	0.596962	0.843844										0.567717	0.456226	0.591219	0.834761
	0.457918	0.398802	0.609626	0.395445											0.553679	1.02277	0.603627	0.83615										0.599452	0.597583	0.65013	0.962828
	0.489037	0.370289	0.652433	0.394899											0.567742	1.11091	0.604924	0.817064										0.528554	0.556972	0.673956	1.02511
	0.457756	0.382395	0.656338	0.376367											0.528585	1.11035	0.578306	0.875742										0.601752	0.576272	0.562376	0.979088
	0.475863	0.442884	0.655138	0.402027											0.564376	1.18363	0.602203	0.799777										0.598465	0.578628	0.622072	0.90122
	0.479946	0.382351	0.687283	0.395351											0.544098	0.968823	0.601965	0.63443										0.632063	0.613522	0.647045	0.970343
	0.464519	0.387382	0.619738	0.375455											0.578216	1.07629	0.5991	0.630487										0.644797	0.549666	0.570764	0.964673
	0.46444	0.385161	0.640744	0.391507											0.567	1.26243	0.605433	0.691064										0.607218	0.524913	0.642433	1.0159
	0.481731	0.337333	0.686068	0.410743											0.545566	1.05386	0.610627	0.667195										0.600281	0.523161	0.651069	1.02273
	0.464512	0.418915	0.65468	0.436288											0.561097	1.16223	0.568118	0.699026										0.644333	0.545344	0.624672	0.975378
	0.485407	0.499534	0.684256	0.453657											0.596195	0.905274	0.618384	0.659995										0.569279	0.511816	0.567702	0.889994
	0.497138	0.456821	0.66663	0.369904											0.574743	0.879064	0.626361	0.697198										0.55241	0.523185	0.636871	1.00915
	0.469448	0.437418	0.592329	0.427955											0.541823	0.864656	0.60864	0.678265										0.655111	0.463561	0.664688	0.92055
	0.508508	0.418589	0.625736	0.381876											0.531748	0.796123	0.591984	0.831179										0.585489	0.485918	0.651857	0.95586
	0.492161	0.501778	0.652166	0.401887											0.603478	0.83001	0.582829	0.735012										0.634462	0.472855	0.61174	0.810147
	0.493589	0.454964	0.638188	0.405247											0.593815	0.879337	0.581985	0.86082										0.673623	0.496473	0.690452	0.846614
	0.482068	0.551643	0.638217	0.396793											0.595397	0.849755	0.609256	0.81975										0.678677	0.573351	0.577675	1.00594
	0.496799	0.573841	0.599913	0.382107											0.544618	1.10563	0.583305	0.882815										0.64483	0.66687	0.612708	0.991948
	0.468129	0.400236	0.591654	0.40218											0.568695	1.06693	0.563299	0.835802										0.676273	0.520658	0.638322	0.894484
	0.474869	0.417974	0.650303	0.401717											0.576467	1.1454	0.656556	0.857779										0.697052	0.523103	0.617833	0.981277
	0.49405	0.447476	0.543595	0.38596											0.607372	1.14204	0.545197	0.801666										0.661305	0.514511	0.592678	0.886721
	0.487749	0.424793	0.626434	0.38829											0.575837	1.15371	0.574484	0.892024										0.641409	0.756025	0.581327	0.926006
	0.457027	0.390288	0.600988	0.387084											0.56634	1.15919	0.573604	0.833939										0.660515	0.73429	0.608205	0.982647
	0.481685	0.605761	0.654185	0.393732											0.577717	1.11904	0.620898	0.842585										0.603978	0.559819	0.594181	0.936281
	0.466169	0.411114	0.624244	0.378452											0.568321	1.16993	0.59693	0.780971										0.64466	0.482352	0.606099	0.869023
	0.48161	0.424665	0.631663	0.405715											0.5879	1.09773	0.599896	0.806714										0.646718	0.558445	0.604626	0.896492
	0.458444	0.393164	0.565193	0.386063											0.558574	1.21777	0.606139	0.73922										0.609598	0.510582	0.577084	0.857733
	0.472258	0.411456	0.622955	0.391941											0.56614	1.30205	0.600461	0.790685										0.66947	0.58993	0.58606	0.893188
	0.495751	0.415314	0.599985	0.411744											0.572068	1.04113	0.602898	0.815638										0.595723	0.709109	0.539839	0.910429
	0.482938	0.42073	0.631859	0.3813											0.623291	1.15586	0.620875	0.839963										0.645586	0.706981	0.560101	0.960539
	0.483544	0.436895	0.699006	0.401913											0.585905	1.13271	0.582695	0.797257										0.652729	0.685511	0.548841	0.764605
	0.4968	0.402095	0.595538	0.381367											0.558524	1.14693	0.576887	0.774794										0.642264	0.489836	0.596124	0.902094
	0.464144	0.363381	0.62121	0.398639											0.551079	1.19805	0.586162	0.805776										0.622997	0.511623	0.540962	0.827024
	0.474859	0.391146	0.55487	0.389487											0.573823	1.19313	0.545879	0.833033										0.636997	0.513171	0.560303	0.868348
	0.481918	0.349388	0.594698	0.385754											0.575643	1.06753	0.585411	0.804017										0.652601	0.472535	0.536731	0.889675
	0.473483	0.42121	0.583352	0.358742											0.581664	1.07582	0.591024	0.792909										0.678948	0.483426	0.58436	0.937071
	0.463435	0.387929	0.58848	0.390223											0.614024	1.10079	0.581063	0.838172										0.637031	0.523644	0.568461	0.958756
	0.489815	0.38122	0.570072	0.399601											0.572173	1.2156	0.560158	0.794453										0.662283	0.513491	0.586035	0.852104
	0.491948	0.440659	0.551592	0.389716											0.562244	1.20472	0.574403	0.829608										0.676244	0.441101	0.575792	0.882703
	0.487735	0.399464	0.594789	0.384693											0.567423	1.21651	0.58423	0.841847										0.599652	0.501998	0.520054	0.965014
	0.483648	0.374927	0.536466	0.375762											0.604223	1.14397	0.586805	0.810083										0.653134	0.507497	0.565243	0.88957
	0.46115	0.415887	0.577	0.375795											0.585389	1.34826	0.555177	0.805939										0.66526	0.486767	0.574126	0.936826
	0.471945	0.412509	0.564926	0.415689											0.601879	1.09564	0.588631	0.751751										0.613841	0.486158	0.605409	0.850869
	0.481079	0.391507	0.574338	0.38865											0.592521	1.04997	0.570022	0.823849										0.600596	0.504145	0.526734	0.870523
	0.483245	0.403594	0.612827	0.384306											0.624622	1.02043	0.595064	0.787229										0.549394	0.521625	0.552726	0.781136
	0.473937	0.43197	0.621313	0.393133											0.589764	0.993992	0.558336	0.815971										0.604851	0.515072	0.561242	0.806118
	0.495121	0.504529	0.612453	0.416794											0.619127	0.862818	0.604323	0.779085										0.626408	0.510496	0.592439	0.686769
	0.479545	0.430098	0.600154	0.442181											0.60889	1.05136	0.594336	0.864219										0.654121	0.489319	0.554766	0.642638
	0.475551	0.464704	0.593553	0.380443											0.606242	0.873356	0.588566	0.839025										0.615066	0.52319	0.612388	0.794044
	0.480717	0.367323	0.60879	0.396093											0.638017	1.04799	0.577131	0.724792										0.643066	0.482351	0.553725	0.837173
	0.483002	0.447666	0.560251	0.383977											0.581668	0.97494	0.579566	0.803994										0.650758	0.4799	0.585567	0.696718
	0.463307	0.458927	0.58313	0.401584											0.570714	0.992378	0.606027	0.738663										0.568709	0.486895	0.582928	0.721602
	0.480564	0.520351	0.587894	0.406577											0.59758	0.922608	0.555392	0.818179										0.637293	0.701058	0.548061	0.702061
	0.472656	0.714551	0.590738	0.395545											0.569438	0.884395	0.573878	0.834763										0.62874	0.614275	0.557047	0.779798
	0.472144	0.589894	0.592103	0.370182											0.570685	1.02035	0.598323	0.867854										0.609254	0.764297	0.605152	0.690073
	0.461092	0.61749	0.613629	0.37544											0.585414	1.06054	0.606869	0.905045										0.567053	0.647237	0.630649	0.748063
	0.467854	0.506573	0.607786	0.402926											0.569609	1.02784	0.590729	0.87043										0.634268	0.505936	0.535001	0.753338
	0.480885	0.615489	0.641303	0.39627											0.574353	1.15557	0.589435	0.794182										0.594038	0.724507	0.565825	0.73216
	0.472537	0.414447	0.600657	0.393338											0.571043	1.14185	0.579902	0.922134										0.598552	0.773588	0.589893	0.621862
	0.456568	0.359374	0.621918	0.379738											0.593186	1.09538	0.619546	0.789233										0.654942	0.717432	0.560241	0.771363
	0.4738	0.511239	0.591333	0.391119											0.563199	1.11068	0.622667	0.807478										0.553101	0.735642	0.55214	0.784029
	0.482375	0.720946	0.605502	0.39603											0.591007	1.22398	0.582578	0.802652										0.613245	0.741686	0.496816	0.762672
	0.473166	0.695674	0.621394	0.400915											0.590405	1.1434	0.615631	0.815638										0.669484	0.728926	0.587615	0.835921
	0.506725	0.381308	0.603452	0.36382											0.592005	1.14791	0.596574	0.7801										0.583706	0.705166	0.550351	0.684845
	0.457675	0.459934	0.547987	0.380791											0.575554	1.09093	0.594989	0.793622										0.61781	0.686456	0.558886	0.687868
	0.456082	0.466131	0.636507	0.358823											0.563135	1.05091	0.617669	0.854865										0.650606	0.699549	0.553522	0.751064
	0.488611	0.394013	0.627998	0.390981											0.596041	1.03415	0.660502	0.849086										0.706754	0.539672	0.587647	0.673084
	0.469737	0.502889	0.599114	0.377881											0.570573	1.01931	0.648273	0.661439										0.675529	0.745661	0.603209	0.739559
	0.471938	0.400345	0.600864	0.389185											0.599965	0.898419	0.584608	0.768954										0.675235	0.739753	0.568	0.781407
	0.489682	0.567547	0.570096	0.377353											0.585297	0.905747	0.599325	0.682711										0.588328	0.732733	0.608911	0.748774
	0.494973	0.491212	0.639182	0.379199											0.589567	0.794453	0.557747	0.800888										0.613699	0.767394	0.61472	0.752009
	0.481237	0.391298	0.604068	0.385938											0.598679	0.969611	0.600156	0.83586										0.610748	0.735324	0.569928	0.780422
	0.474773	0.387734	0.542178	0.385313											0.53465	0.998068	0.573004	0.816123										0.608031	0.717834	0.565046	0.772524
	0.475935	0.464768	0.611979	0.39011											0.57052	0.962618	0.581164	0.823362										0.628402	0.506622	0.489427	0.738978
	0.481739	0.400781	0.652756	0.385554											0.570792	1.03894	0.562782	0.80706										0.654786	0.536435	0.675982	0.734408
	0.464014	0.380962	0.692241	0.381797											0.583515	0.898321	0.573956	0.806683										0.545642	0.497324	0.614135	0.756615
	0.469984	0.424711	0.677724	0.394393											0.591419	0.885911	0.60581	0.887966										0.655297	0.492232	0.622929	0.793615
	0.471722	0.393373	0.731019	0.393383											0.576077	0.891954	0.579079	0.739269										0.643914	0.469522	0.614628	0.720417
	0.494506	0.420654	0.652111	0.409329											0.546118	0.859331	0.651087	0.884937										0.588474	0.443429	0.721184	0.846277
	0.46124	0.399082	0.712625	0.398915											0.590187	0.842279	0.605583	0.879042										0.645337	0.515413	0.696657	0.769998
	0.469551	0.410831	0.684224	0.389258											0.588865	0.938217	0.586208	0.817377										0.641189	0.579128	0.67583	0.756885
	0.464761	0.453014	0.655619	0.391394											0.606259	1.06919	0.598	0.772751										0.627743	0.527282	0.608777	0.719825
	0.485289	0.397701	0.672751	0.412419											0.591057	0.906689	0.609725	0.823933										0.649613	0.529325	0.686275	0.68117
	0.475194	0.394135	0.615392	0.39749											0.600432	0.998375	0.592316	0.772244										0.614891	0.490197	0.617372	0.737898
	0.479254	0.409338	0.691593	0.38164											0.57264	1.03468	0.593636	0.889232										0.565315	0.590182	0.709645	0.711354
	0.485689	0.479431	0.649003	0.39225											0.574743	0.903629	0.628842	0.845282										0.662445	0.677455	0.746712	0.811957
	0.494247	0.431844	0.713183	0.384823											0.634845	0.905923	0.592449	0.84063										0.652047	0.826181	0.684155	0.778885
	0.47046	0.525157	0.574273	0.390472											0.612198	0.91479	0.604947	0.85369										0.608265	0.578098	0.802615	0.783756
	0.46804	0.623726	0.648761	0.40945											0.579384	0.975759	0.612707	0.840302										0.663648	0.520981	0.658074	0.708715
	0.468208	0.703302	0.711915	0.420124											0.562535	1.11345	0.589368	0.798744										0.610739	0.595319	0.700591	0.761626
	0.475212	0.74967	0.737251	0.400261											0.589157	1.16187	0.590307	0.868642										0.64597	0.540476	0.687338	0.739544
	0.463626	0.813615	0.70502	0.376174											0.580022	1.16307	0.591214	0.852613										0.60745	0.507672	0.640604	0.780449
	0.485854	0.796856	0.675284	0.386546											0.596448	1.01467	0.591465	0.868233										0.637836	0.456745	0.652111	0.732902
	0.472307	0.749379	0.716085	0.405791											0.632387	1.24141	0.587559	0.892354										0.649039	0.520462	0.707433	0.739966
	0.483859	0.676645	0.588838	0.40149											0.579582	1.10573	0.590976	0.834571										0.619862	0.506497	0.792312	0.759202
	0.473977	0.72072	0.634152	0.403871											0.602529	1.13915	0.581661	0.791913										0.623619	0.586605	0.731622	0.72691
	0.484386	0.712737	0.670194	0.430963											0.574092	1.09812	0.591626	0.813429										0.618446	0.553655	0.778171	0.666556
	0.482806	0.857751	0.710033	0.429925											0.568964	1.09855	0.617658	0.779055										0.633114	0.572148	0.778943	0.612125
	0.477178	0.667444	0.696581	0.401779											0.573737	1.14331	0.606826	0.872824										0.610299	0.569313	0.791562	0.746877
	0.509826	0.744027	0.772693	0.387762											0.59787	1.13519	0.574821	0.87328										0.577943	0.56391	0.70312	0.62725
	0.458956	0.646161	0.770848	0.460892											0.569615	1.11934	0.562269	0.837576										0.579495	0.435465	0.695461	0.665767
	0.47666	0.741568	0.697428	0.387037											0.585738	1.17148	0.562982	0.856973										0.647457	0.616393	0.608931	0.695176
	0.464337	0.586633	0.798402	0.374931											0.584872	1.21539	0.573002	0.855136										0.656406	0.6009	0.648205	0.768278
	0.479652	0.694839	0.752973	0.395824											0.557308	1.07242	0.637358	0.779514										0.639614	0.766873	0.580168	0.619456
	0.4736	0.6177	0.728001	0.39183											0.577202	1.26219	0.591967	0.8261										0.639765	0.64213	0.643348	0.668136
	0.489033	0.945052	0.677185	0.392983											0.567908	1.14203	0.605948	0.809964										0.589235	0.699461	0.62699	0.709849
	0.461677	1.0049	0.804024	0.383136											0.606908	1.0784	0.616527	0.831253										0.625908	0.772814	0.553196	0.66317
	0.48223	1.04153	0.749631	0.393238											0.583711	1.13639	0.606737	0.797729										0.583878	0.648208	0.564953	0.729168
	0.465842	0.956707	0.617992	0.390274											0.621103	1.09379	0.589703	0.789789										0.636161	0.599749	0.600783	0.731932
	0.467502	1.03895	0.646544	0.392333											0.568364	1.07703	0.594051	0.850681										0.657752	0.668211	0.632112	0.699529
	0.48406	0.934692	0.603662	0.391412											0.609455	1.15518	0.576817	0.796136										0.638913	0.738413	0.702752	0.703496
	0.470121	0.880526	0.687576	0.391051											0.597203	1.22368	0.599412	0.823882										0.640085	0.703394	0.69632	0.67065
	0.469786	0.830526	0.683185	0.408178											0.591288	1.19032	0.567214	0.776553										0.641846	0.558803	0.662038	0.688855
	0.490881	0.848714	0.786675	0.391415											0.56274	1.17752	0.585056	0.81693										0.598252	0.600742	0.684613	0.647439
	0.495296	0.719634	0.605529	0.420375											0.58803	1.2024	0.633518	0.818636										0.618623	0.682926	0.572281	0.640621
	0.482635	0.738656	0.610004	0.384843											0.57876	1.24578	0.58421	0.89829										0.606915	0.5658	0.622038	0.700281
	0.472563	0.821164	0.43658	0.388492											0.575716	1.09407	0.624891	0.913044										0.569591	0.583161	0.722785	0.669438
	0.474702	0.66813	0.402091	0.395067											0.607655	1.03809	0.598781	0.81581										0.653149	0.555972	0.710999	0.64543
	0.47804	0.689317	0.531957	0.412138											0.577333	1.04387	0.584216	0.879481										0.613342	0.52261	0.723456	0.716197
	0.478902	0.67394	0.576025	0.410688											0.581077	0.952456	0.592781	0.863392										0.620539	0.520559	0.667775	0.630873
	0.48761	0.648971	0.572529	0.41422											0.588494	0.938575	0.601875	0.893771										0.642609	0.562783	0.67151	0.710367
	0.468746	0.624374	0.598513	0.385695											0.585883	0.936452	0.707809	0.767224										0.633866	0.543178	0.68377	0.727397
	0.496995	0.703577	0.630865	0.400793											0.540671	0.9316	0.61839	0.816541										0.680673	0.557016	0.658988	0.691904
	0.484144	0.640351	0.443624	0.385325											0.578692	0.942612	0.598773	0.83967										0.675303	0.552852	0.667426	0.719748
	0.452651	0.689712	0.441102	0.382264											0.584884	0.938191	0.592962	0.910067										0.602126	0.554203	0.751067	0.740592
	0.464911	0.656668	0.582453	0.386593											0.557018	1.03356	0.624132	0.908994										0.604235	0.489197	0.703222	0.695665
	0.47191	0.691989	0.56161	0.404481											0.58589	0.89428	0.602632	0.838605										0.635889	0.542464	0.738005	0.717657
	0.492855	0.679873	0.471989	0.397961											0.598565	0.950007	0.607044	0.985925										0.637665	0.532196	0.734744	0.735052
	0.49308	0.676161	0.568608	0.39323											0.587903	0.942578	0.612923	0.986613										0.65025	0.530769	0.69546	0.709128
	0.47492	0.749436	0.468453	0.379015											0.58826	0.912886	0.590513	0.961912										0.664044	0.497927	0.703117	0.687902
	0.481458	0.678839	0.54647	0.401931											0.576398	0.91874	0.600518	0.867148										0.552382	0.538782	0.709689	0.694934
	0.464014	0.684547	0.655849	0.396291											0.604785	0.97572	0.601689	0.887876										0.667619	0.539537	0.631537	0.714591
	0.471633	0.715382	0.588193	0.376387											0.589932	0.995417	0.599498	0.896116										0.609196	0.534014	0.617856	0.669803
	0.474224	0.648918	0.542466	0.401201											0.563448	0.908807	0.578711	1.0352										0.590285	0.554769	0.613642	0.740487
	0.509214	0.69497	0.627189	0.389175											0.575558	0.962884	0.602137	0.906305										0.601802	0.565497	0.650643	0.786285
	0.465805	0.713197	0.5742	0.380943											0.560601	0.940547	0.597031	0.933169										0.643396	0.55023	0.59698	0.767925
	0.469062	0.666923	0.577244	0.377201											0.613972	0.919994	0.553341	0.910227										0.634063	0.553853	0.57386	0.709164
	0.479636	0.713898	0.640629	0.392059											0.570809	0.907144	0.58745	0.950494										0.609163	0.550263	0.661252	0.722869
	0.480056	0.592667	0.676097	0.4007											0.572404	1.09087	0.598674	0.93274										0.614525	0.554846	0.66509	0.725638
	0.492234	0.678888	0.619689	0.391063											0.561307	0.996992	0.58665	0.912807										0.588512	0.53367	0.583317	0.730858
	0.468489	0.733914	0.688495	0.379149											0.609999	0.980525	0.598222	0.89109										0.631359	0.55311	0.609417	0.709778
	0.465453	0.682238	0.658254	0.378706											0.585692	0.939786	0.591816	0.995483										0.664659	0.553163	0.58185	0.74023
	0.484114	0.65608	0.697089	0.383872											0.591955	0.952778	0.588491	0.903108										0.590467	0.572323	0.549285	0.74302
	0.477992	0.716489	0.624203	0.382913											0.584228	0.921045	0.585949	0.910983										0.614773	0.558951	0.617567	0.789226
	0.470394	0.680166	0.608445	0.366764											0.560101	0.895516	0.586793	0.909066										0.606902	0.55116	0.61597	0.694332
	0.467998	0.694796	0.6512	0.389187											0.604007	0.917904	0.580992	0.860566										0.566687	0.540724	0.566741	0.491645
	0.468139	0.664411	0.670763	0.361653											0.57889	0.942277	0.584504	0.900112										0.614155	0.55254	0.588961	0.703338
	0.487782	0.724921	0.617475	0.372285											0.569853	0.906338	0.618307	0.823452										0.625903	0.528294	0.691251	0.670028
	0.496161	0.697036	0.685491	0.377705											0.58264	0.910924	0.594073	0.815663										0.585636	0.578096	0.705751	0.737127
	0.486491	0.705408	0.690447	0.371054											0.582623	0.908067	0.578108	0.825529										0.643567	0.541136	0.728786	0.678492
	0.464549	0.739497	0.605417	0.371617											0.591716	0.907113	0.541318	0.904605										0.656087	0.574039	0.702262	0.690312
	0.491636	0.678015	0.608742	0.377742											0.591004	1.00843	0.568192	0.881071										0.657417	0.558363	0.670055	0.766428
	0.475913	0.704585	0.688873	0.391365											0.579582	0.921105	0.615339	0.882205										0.641311	0.524407	0.6431	0.68042
	0.450445	0.697724	0.617825	0.368418											0.605516	0.913324	0.612165	0.968412										0.639943	0.524409	0.718639	0.697885
	0.473322	0.681691	0.672781	0.386168											0.582194	0.942161	0.583004	1.0125										0.58254	0.532928	0.69475	0.665572
	0.473423	0.640533	0.648316	0.427058											0.589893	0.973765	0.594432	1.07099										0.601269	0.537086	0.700495	0.679845
	0.464742	0.633206	0.607303	0.405474											0.596041	0.910601	0.575219	1.09138										0.655211	0.538529	0.711061	0.778411
	0.484345	0.674934	0.677098	0.404253											0.619069	0.911465	0.566757	1.08809										0.599126	0.541898	0.739377	0.727522
	0.487439	0.691806	0.661639	0.374769											0.596876	0.929887	0.548745	1.09373										0.598833	0.561817	0.640495	0.751548
	0.471883	0.715448	0.720373	0.39324											0.601902	0.917585	0.629067	0.978142										0.594287	0.52808	0.593844	0.763174
	0.467365	0.68403	0.751059	0.419982											0.594664	0.923934	0.57227	0.970884										0.565539	0.553358	0.626972	0.757983
	0.475949	0.695179	0.698291	0.374071											0.606713	0.903115	0.592605	0.859938										0.618913	0.559898	0.653987	0.713317
	0.483109	0.74179	0.708944	0.380501											0.620961	0.905404	0.600542	0.93771										0.615569	0.529899	0.642665	0.706911
	0.484502	0.662211	0.690876	0.396348											0.574677	1.01674	0.593816	0.899501										0.602692	0.555134	0.650209	0.718105
	0.472773	0.717753	0.653933	0.414384											0.601972	0.913217	0.561243	1.01139										0.64226	0.541675	0.640943	0.748704
	0.484381	0.656785	0.644222	0.390637											0.578693	0.965722	0.597599	0.903766										0.594105	0.552757	0.603311	0.713674
	0.475347	0.714311	0.724173	0.378329											0.589416	0.915406	0.567854	0.960387										0.616887	0.533596	0.523331	0.679066
	0.483803	0.664311	0.653395	0.393093											0.529692	0.960935	0.601116	0.899837										0.629807	0.536069	0.657124	0.725747
	0.460698	0.752931	0.760185	0.393015											0.582033	0.991279	0.592765	0.985603										0.641912	0.523039	0.637566	0.716018
	0.466313	0.664893	0.712954	0.402012											0.564685	0.933967	0.584615	0.919249										0.563077	0.541107	0.700316	0.804695
	0.507775	0.684057	0.776884	0.375939											0.602853	0.924245	0.586129	0.854987										0.553118	0.549081	0.607447	0.729124
	0.444128	0.609696	0.673535	0.432811											0.585892	0.945988	0.568775	0.902201										0.585864	0.527111	0.701002	0.677904
	0.48938	0.656318	0.637527	0.391773											0.615244	0.906804	0.572046	0.879591										0.647226	0.545794	0.704155	0.682445
	0.4621	0.64135	0.785034	0.379185											0.599499	0.96448	0.577364	0.882273										0.614315	0.512362	0.823476	0.763451
	0.495314	0.630453	0.658566	0.435701											0.585553	0.92944	0.598133	0.932417										0.640789	0.513133	0.88237	0.718939
	0.488129	0.637129	0.649771	0.386671											0.621264	0.909261	0.565722	0.869801										0.669025	0.519494	0.662046	0.742429
	0.476165	0.678505	0.629017	0.424039											0.546355	0.888037	0.579235	0.894323										0.652409	0.501417	0.743025	0.727375
	0.436881	0.666058	0.565174	0.38309											0.553021	0.895441	0.576772	0.991702										0.655844	0.524536	0.804156	0.74416
	0.494318	0.628964	0.537155	0.410918											0.597492	0.92696	0.593022	0.962892										0.608022	0.549229	0.749492	0.749935
	0.476796	0.659047	0.460732	0.377844											0.574429	0.938417	0.596927	1.03313										0.664363	0.530172	0.860782	0.74229
	0.48218	0.588479	0.487313	0.395218											0.563197	0.934018	0.583619	1.07649										0.640263	0.510719	0.721125	0.819847
	0.491661	0.640023	0.539296	0.385427											0.556155	0.949081	0.581442	1.02022										0.615163	0.534059	0.804028	0.805428
	0.484683	0.65544	0.565283	0.384604											0.596856	0.977897	0.60578	0.943										0.733318	0.539419	0.823332	0.779098
	0.468515	0.631612	0.562673	0.379884											0.627042	1.08688	0.585978	0.971635										0.606823	0.533056	0.794116	0.725239
	0.481623	0.640239	0.564314	0.401691											0.579567	0.930794	0.597053	0.987286										0.650539	0.547673	0.826759	0.777744
	0.470151	0.637953	0.552743	0.381493											0.58344	0.869632	0.583135	1.031										0.631945	0.531034	0.790548	0.756907
	0.470623	0.637961	0.575234	0.391486											0.609607	0.918761	0.584522	1.00224										0.60971	0.541402	0.900694	0.674315
	0.465628	0.64844	0.576465	0.436025											0.583059	0.937445	0.6001	1.10382										0.577282	0.534117	0.831667	0.702481
	0.466551	0.714967	0.627486	0.387093											0.587433	0.906683	0.601376	1.04383										0.658684	0.558112	0.815992	0.816975
	0.477461	0.689943	0.545781	0.423362											0.594431	0.924113	0.603412	1.04365										0.643136	0.554269	0.811584	0.766265
	0.477318	0.75735	0.5471	0.436535											0.586922	0.912059	0.595067	0.934495										0.588563	0.544896	0.831693	0.832471
	0.478571	0.70844	0.621318	0.420999											0.592656	0.976867	0.58613	0.869249										0.617257	0.554476	0.785568	0.735333
	0.470388	0.759856	0.567398	0.396108											0.533209	0.89001	0.598436	0.904932										0.579159	0.563388	0.866462	0.71127
	0.493495	0.785685	0.616283	0.391619											0.580288	0.876414	0.589144	0.902221										0.585055	0.58494	0.804228	0.636356
	0.492999	0.786219	0.531716	0.382441											0.610768	0.885199	0.586093	0.942366										0.612948	0.561051	0.813684	0.710984
	0.462171	0.744304	0.52173	0.412104											0.587798	0.896648	0.584826	0.903204										0.611403	0.533867	0.867854	0.644377
	0.500766	0.762688	0.564884	0.370351											0.582578	0.853298	0.59274	0.881563										0.610729	0.55409	0.859477	0.682469
	0.458056	0.756418	0.662924	0.399416											0.583247	0.938517	0.594762	0.891355										0.664352	0.550575	0.719317	0.69892
	0.476691	0.831373	0.650384	0.384002											0.595316	0.895835	0.580715	0.799849										0.647951	0.556351	0.707645	0.732782
	0.485936	0.677692	0.510299	0.389557											0.539938	0.95996	0.598366	0.834697										0.618529	0.545967	0.877471	0.623982
	0.468668	0.710079	0.539396	0.391588											0.550779	0.976849	0.607645	0.862291										0.6342	0.574022	0.860328	0.654147
	0.489073	0.677686	0.487519	0.380235											0.567701	0.952492	0.603485	0.819533										0.607576	0.559869	0.901769	0.707637
	0.483359	0.715789	0.506766	0.378918											0.583257	0.951962	0.583731	0.831785										0.65084	0.564882	0.850015	0.665553
	0.48879	0.728067	0.54064	0.395223											0.606724	1.03368	0.61299	0.852306										0.526242	0.549619	0.850262	0.706983
	0.483812	0.745796	0.524127	0.442486											0.605033	0.953043	0.60848	0.842875										0.668624	0.521448	0.790323	0.699728
	0.504225	0.67817	0.446912	0.390105											0.540047	0.982006	0.613265	0.868742										0.566447	0.562306	0.816242	0.787457
	0.475847	0.653266	0.571158	0.39898											0.580911	0.998079	0.58969	0.899794										0.639683	0.56636	0.77597	0.838656
	0.466392	0.679064	0.482817	0.373708											0.525633	1.01454	0.575966	0.798922										0.618246	0.543298	0.873493	0.718184
	0.487961	0.721898	0.491108	0.41043											0.561812	0.954244	0.594122	0.871253										0.659336	0.544252	0.805941	0.597543
	0.47954	0.689876	0.474423	0.430126											0.567977	0.994214	0.58623	0.823323										0.60081	0.567022	0.877396	0.664037
	0.483913	0.640988	0.484993	0.436151											0.571109	1.14028	0.615966	0.920051										0.639837	0.559258	0.838468	0.628237
	0.481674	0.66097	0.526837	0.398404											0.568326	1.22686	0.621525	0.859951										0.608017	0.536907	0.813062	0.686003
	0.472381	0.614174	0.46667	0.426318											0.587173	1.1142	0.597491	0.958427										0.641659	0.553858	0.860865	0.678935
	0.487565	0.687679	0.503281	0.381177											0.566268	1.03708	0.574464	0.869325										0.672462	0.664006	0.792638	0.769972
	0.491297	0.714723	0.543505	0.390745											0.586026	1.02761	0.594286	0.882681										0.63107	0.64653	0.898482	0.677908
	0.468226	0.711919	0.478526	0.387414											0.56263	1.07145	0.584419	0.914163										0.659429	0.605288	0.892619	0.675397
	0.464161	0.752797	0.410646	0.387119											0.589602	1.10564	0.593775	0.92286										0.660342	0.601029	0.815884	0.718437
	0.480472	0.699304	0.406936	0.418629											0.619077	1.21763	0.579437	0.830289										0.638325	0.549299	1.03906	0.676116
	0.490341	0.628558	0.448269	0.39657											0.567516	1.1288	0.572015	0.813455										0.619069	0.549405	1.05721	0.827136
	0.456255	0.647927	0.449569	0.419474											0.567962	1.1732	0.589777	0.821086										0.724738	0.549315	0.94575	0.740979
	0.490194	0.625995	0.433176	0.422546											0.585988	1.1664	0.616348	0.818458										0.645815	0.548914	0.833993	0.605284
	0.482497	0.66973	0.422585	0.376305											0.546366	1.12523	0.59362	0.939101										0.653447	0.622631	0.805199	0.805203
	0.489999	0.585445	0.442236	0.418686											0.592928	1.23019	0.57881	0.903979										0.621648	0.671179	0.832436	0.723007
	0.477797	0.701953	0.44921	0.42393											0.569324	1.21207	0.575521	0.776839										0.643034	0.658789	0.850846	0.658189
	0.46598	0.684455	0.418661	0.395259											0.540719	1.05277	0.638891	0.885793										0.620468	0.629868	0.848493	0.725897
	0.480564	0.676699	0.435335	0.452922											0.603373	1.03137	0.589486	0.828738										0.600248	0.756892	0.909858	0.61822
	0.486569	0.801985	0.513947	0.400372											0.613014	0.989198	0.626026	0.836496										0.610124	0.708272	0.814005	0.646627
	0.462804	0.831955	0.504787	0.371497											0.603978	0.95512	0.587839	0.820783										0.599331	0.759803	0.766343	0.761363
	0.494479	0.744276	0.489711	0.381755											0.589326	1.03393	0.612065	0.83647										0.623746	0.735851	0.857814	0.715416
	0.470834	0.806649	0.453825	0.391814											0.588138	1.0842	0.595868	0.918608										0.638226	0.762217	0.779521	0.738566
	0.477681	0.743287	0.488374	0.403648											0.598069	1.06831	0.578844	0.81106										0.614366	0.683655	0.787494	0.673934
	0.503418	0.844832	0.468903	0.384523											0.61289	1.0039	0.602333	0.87582										0.601074	0.737699	0.77908	0.756623
	0.526575	0.822964	0.447808	0.388758											0.56826	0.95832	0.583161	0.854074										0.532754	0.724978	0.792304	0.684186
	0.493836	0.853391	0.474873	0.343885											0.607985	1.05097	0.602138	0.776304										0.57197	0.721184	0.799249	0.737217
	0.48014	0.813392	0.45203	0.376077											0.591274	1.12082	0.58897	0.863941										0.636869	0.87788	0.893296	0.689166
	0.490349	0.823496	0.420421	0.396597											0.581469	1.01488	0.576502	0.930347										0.621712	0.818343	0.98298	0.824006
	0.480958	0.683842	0.424581	0.350563											0.583816	1.0443	0.60887	0.832657										0.673457	0.807821	0.845533	0.820857
	0.489891	0.728301	0.436593	0.384606											0.578748	1.11897	0.597871	0.80987										0.552983	0.820415	0.954625	0.73814
	0.499889	0.680019	0.40786	0.411161											0.582525	1.1308	0.617574	0.821646										0.626244	0.792153	0.839095	0.869818
	0.472283	0.835102	0.452956	0.391385											0.573381	1.09832	0.585029	0.811435										0.572718	0.836223	0.839901	0.850654
	0.476345	0.890439	0.42723	0.375059											0.59127	1.0125	0.589119	0.777885										0.538841	0.826145	0.812016	0.66421
	0.477565	0.852339	0.438235	0.380602											0.584771	1.21415	0.569623	0.770897										0.596168	0.771818	0.780173	0.819517
	0.480696	0.869505	0.405923	0.403021											0.538506	1.01356	0.617904	0.867402										0.573534	0.799221	0.864968	0.76592
	0.476452	0.763724	0.446397	0.419387											0.567215	0.943582	0.585052	0.861877										0.590004	0.757312	0.90075	0.667223
	0.484656	0.752185	0.431571	0.449359											0.563892	0.960506	0.569733	0.806982										0.589346	0.77218	0.908325	0.725232
	0.476405	0.711857	0.472011	0.455467											0.590135	1.02171	0.574382	0.764038										0.636428	0.795407	0.873534	0.644243
	0.49087	0.669786	0.570349	0.392221											0.595042	1.07322	0.581413	0.893176										0.657785	0.820432	0.813551	0.765115
	0.493287	0.780017	0.564064	0.447211											0.562919	1.02906	0.601656	0.994358										0.524478	0.795592	0.79402	0.802611
	0.496059	0.96415	0.598754	0.43834											0.566437	0.9306	0.599945	0.969178										0.584404	0.818253	0.808711	0.704434
	0.490022	0.793943	0.565243	0.411729											0.567236	1.06349	0.600844	1.05975										0.647139	0.766504	0.826783	0.804229
	0.499777	0.890068	0.577779	0.416896											0.574182	1.05946	0.61097	1.02544										0.534597	0.789495	0.806869	0.760553
	0.488468	0.876704	0.528074	0.434968											0.568231	1.03682	0.606012	0.778327										0.606171	0.829339	0.821599	0.686774
	0.489197	0.891366	0.588728	0.383684											0.596766	1.00653	0.592511	0.891476										0.626163	0.757214	0.722607	0.743949
	0.479768	0.742313	0.598942	0.400412											0.586089	1.01387	0.615593	0.943168										0.684575	0.742026	0.7397	0.744925
	0.489876	0.675659	0.563641	0.401757											0.590404	0.950895	0.605278	1.03492										0.618098	0.807354	0.818599	0.720129
	0.5024	0.88031	0.539328	0.383933											0.607384	1.00215	0.602437	0.949015										0.546225	0.808637	0.904526	0.826988
	0.477027	0.749673	0.543773	0.382652											0.600244	0.991588	0.565096	0.959116										0.632473	0.752887	0.763016	0.734392
	0.487226	0.715863	0.688147	0.377553											0.570709	1.0664	0.600644	0.9167										0.640933	0.793008	0.65719	0.744358
	0.516726	0.787051	0.566233	0.385036											0.568989	0.939561	0.590639	1.0009										0.511025	0.850234	0.739522	0.735228
	0.480712	0.722286	0.621091	0.36743											0.606434	0.967729	0.605187	0.932539										0.587057	0.795431	0.72199	0.746392
	0.497089	0.594057	0.610399	0.359913											0.638678	1.08669	0.575723	1.0337										0.533709	0.802816	0.666237	0.711189
	0.492658	0.769098	0.625515	0.381306											0.599994	0.961477	0.585205	0.985865										0.559844	0.765949	0.646057	0.807438
	0.487715	0.677369	0.640927	0.396598											0.613934	0.981159	0.567573	0.896936										0.541058	0.734076	0.685969	0.809436
	0.497451	0.647014	0.700065	0.367418											0.578866	1.08311	0.604259	1.00576										0.556677	0.775162	0.721044	0.805202
	0.492223	0.739195	0.592602	0.376991											0.545572	1.06892	0.580014	1.01193										0.581847	0.73741	0.753307	0.816177
	0.471628	0.685246	0.60559	0.398965											0.544753	1.00712	0.598246	0.86731										0.601658	0.735083	0.736085	0.842665
	0.473838	0.678588	0.633404	0.399153											0.557313	1.04966	0.566966	1.02997										0.639988	0.670743	0.784695	0.867886
	0.509656	0.766625	0.621775	0.374113											0.599709	1.03501	0.625659	0.821363										0.585835	0.769757	0.819594	0.774768
	0.489658	0.799901	0.60064	0.384507											0.550027	0.980023	0.599261	0.936847										0.581787	0.731868	0.712846	0.853426
	0.4867	0.759012	0.625215	0.388152											0.574312	0.992124	0.614415	0.903023										0.570236	0.750425	0.682013	0.809812
	0.448934	0.856099	0.652787	0.413289											0.588968	0.971126	0.631168	0.948284										0.605833	0.847082	0.734375	0.822334
	0.480103	0.648008	0.57142	0.392078											0.578775	0.822745	0.595575	0.918277										0.66485	0.805537	0.811121	0.791533
	0.489	0.667656	0.561542	0.393972											0.586265	0.911303	0.598514	0.9514										0.643834	0.707484	0.742409	0.793386
	0.49569	0.687457	0.537556	0.377673											0.587798	1.02173	0.637025	1.06524										0.625481	0.77917	0.714571	0.786362
	0.448516	0.747072	0.433355	0.439983											0.586279	1.03433	0.64639	0.884711										0.633219	0.804017	0.855778	0.770094
	0.485395	0.641864	0.484522	0.374066											0.596324	0.994126	0.574256	0.93637										0.616184	0.772977	0.727944	0.763211
	0.451262	0.756737	0.542919	0.417907											0.57352	0.950858	0.598399	0.82177										0.62145	0.871542	0.726983	0.814264
	0.461078	0.696636	0.456275	0.458939											0.563228	0.966335	0.589927	0.838376										0.607727	0.790475	0.757008	0.762145
	0.442532	0.654992	0.44596	0.37549											0.625725	0.991635	0.574144	0.812592										0.626738	0.838278	0.808551	0.827976
	0.477662	0.696533	0.487902	0.398202											0.585755	0.937056	0.598921	0.8258										0.629509	0.837861	0.774901	0.791419
	0.48152	0.799276	0.519845	0.377351											0.602896	0.940577	0.571718	0.773117										0.574898	0.864026	0.710294	0.941948
	0.460141	0.712114	0.476508	0.399751											0.62578	1.0512	0.584419	0.814728										0.620368	0.882672	0.704194	0.853657
	0.504616	0.683534	0.491412	0.390964											0.596306	0.995346	0.61612	0.816098										0.542568	0.827702	0.871746	0.895811
	0.478944	0.820622	0.472155	0.376571											0.572896	0.977075	0.579372	0.842516										0.587213	0.828853	0.767479	0.774089
	0.4719	0.739699	0.543665	0.378165											0.585166	0.950248	0.585656	0.803475										0.62014	0.747098	0.843935	0.877468
	0.489841	0.723783	0.716409	0.367471											0.604229	0.961256	0.589027	0.833353										0.637229	0.753608	0.719061	0.757165
	0.469692	0.713623	0.756932	0.40511											0.585233	1.0556	0.606961	0.834489										0.515025	0.744506	0.710995	0.759014
	0.496979	0.716543	0.848164	0.377334											0.589965	1.17566	0.59757	0.810198										0.555465	0.81339	0.763375	0.816649
	0.481785	0.715056	0.799767	0.373146											0.604855	1.112	0.588084	0.869359										0.617322	0.771653	0.769073	0.728112
	0.490878	0.811001	0.778728	0.40321											0.579308	1.0548	0.611114	0.783307										0.541502	0.873954	0.728589	0.696423
	0.460172	0.729406	0.714298	0.38845											0.607264	1.17237	0.585576	0.677169										0.611376	0.885807	0.725514	0.741011
	0.487662	0.80463	0.788171	0.376804											0.613132	1.05072	0.586033	0.963526										0.552437	0.854463	0.697113	0.757903
	0.491352	0.728886	0.783625	0.38787											0.576342	1.15914	0.618653	1.06523										0.545386	0.845684	0.700046	0.706083
	0.472664	0.704322	0.68147	0.404047											0.559204	1.08806	0.611458	1.04435										0.577932	0.798029	0.72393	0.741983
	0.469618	0.667304	0.716813	0.393063											0.587715	1.2655	0.594035	0.854937										0.579007	0.742587	0.653401	0.706565
	0.483863	0.678755	0.70324	0.388632											0.575646	1.22257	0.590655	0.90994										0.557283	0.765359	0.736569	0.807838
	0.474783	0.699981	0.583174	0.382792											0.610333	1.3332	0.590852	0.888231										0.637876	0.774883	0.758943	0.761071
	0.478645	0.761366	0.630321	0.391326											0.586481	1.22089	0.574151	0.85487										0.537284	0.836505	0.752697	0.780857
	0.511015	0.706672	0.709035	0.401244											0.580564	1.21292	0.612968	0.869116										0.489499	0.814154	0.668737	0.805448
	0.475937	0.726161	0.794614	0.377098											0.600308	1.17596	0.58413	0.912702										0.578646	0.818123	0.708674	0.776884
	0.48339	0.719841	0.70646	0.3962											0.584879	1.12965	0.601985	0.852188										0.62642	0.756633	0.795171	0.786258
	0.491282	0.721236	0.7409	0.401814											0.614018	1.18749	0.651636	0.866987										0.577249	0.709506	0.713691	0.756715
	0.482196	0.721827	0.755688	0.416443											0.620234	1.16753	0.658245	0.869561										0.586865	0.693249	0.700639	0.710565
	0.486512	0.730289	0.773082	0.399407											0.561093	1.18114	0.616685	0.822729										0.55871	0.78345	0.545235	0.797138
	0.488098	0.727254	0.635642	0.414368											0.603673	1.15869	0.618745	0.83404										0.583485	0.832191	0.783254	0.711577
	0.454812	0.628266	0.801305	0.436496											0.56131	1.19401	0.609912	0.906997										0.775676	0.849145	0.48327	0.69139
	0.480585	0.617344	0.856239	0.412005											0.581593	1.21834	0.650995	0.87491										0.583508	0.846227	0.552848	0.882653
	0.486361	0.787407	0.833497	0.382912											0.596378	1.17394	0.596081	0.839179										0.702934	0.815404	0.591482	0.7337
	0.485597	0.722108	0.785917	0.381671											0.576404	1.24972	0.582125	0.790791										0.57337	0.881097	0.633951	0.817537
	0.475123	0.655858	0.790323	0.390514											0.59502	1.15035	0.583215	0.773895										0.636616	0.834454	0.485228	0.552066
	0.489955	0.636155	0.775978	0.404605											0.582972	1.19809	0.541066	0.83694										0.573301	0.778916	0.660982	0.750094
	0.496267	0.806135	0.794675	0.421452											0.589767	1.1068	0.59983	0.785128										0.510321	0.733761	0.593208	0.734118
	0.512845	0.839295	0.927899	0.40464											0.565659	1.08447	0.597228	0.863561										0.477709	0.697671	0.500938	0.715839
	0.476022	0.778558	0.810917	0.397912											0.543957	1.14074	0.615026	0.805748										0.523398	0.802455	0.627144	0.662028
	0.460178	0.717354	0.797805	0.390406											0.582748	1.07791	0.597615	0.832306										0.550143	0.89048	0.446633	0.683371
	0.49137	0.824215	0.715205	0.390981											0.564593	1.08098	0.588433	0.853832										0.511192	0.750666	0.379253	0.69995
	0.49463	0.707592	0.701822	0.394671											0.555717	1.0787	0.580612	0.79325										0.545765	0.852824	0.390411	0.632112
	0.453443	0.785044	0.784012	0.396936											0.558231	1.17323	0.604141	0.885672										0.492392	0.874973	0.440865	0.731039
	0.493551	0.784008	0.719693	0.39983											0.574036	1.09707	0.614627	0.869033										0.527543	0.786132	0.398969	0.68901
	0.492543	0.760774	0.798429	0.413563											0.564193	1.21166	0.579866	0.854655										0.539564	0.786	0.455751	0.715671
	0.493819	0.749435	0.79858	0.354258											0.565114	1.14953	0.618606	0.86556										0.57744	0.853073	0.46027	0.84166
	0.473445	0.844777	0.770933	0.410074											0.612206	1.06282	0.602795	0.861399										0.568308	0.780617	0.441749	0.764321
	0.500395	0.781021	0.734671	0.417085											0.582128	1.06506	0.610021	0.80763										0.588106	0.885295	0.407414	0.636853
	0.474294	0.858886	0.768274	0.4346											0.602429	1.07373	0.593372	0.837236										0.637722	0.822332	0.438023	0.616392
	0.459806	0.773825	0.739129	0.411458											0.562954	1.0254	0.596782	0.83808										0.609741	0.854885	0.471128	0.678224
	0.474471	0.821066	0.765034	0.386052											0.545019	1.10881	0.55837	0.838397										0.638465	0.829342	0.396366	0.760122
	0.465447	0.721261	0.752437	0.419143											0.594469	1.08174	0.585342	0.830619										0.614082	0.851447	0.420691	0.704617
	0.478725	0.705365	0.698995	0.385667											0.573217	1.07908	0.598369	0.827363										0.558289	0.853896	0.455287	0.723368
	0.468823	0.582017	0.767921	0.400058											0.600367	1.20654	0.545897	0.78142										0.675131	0.875134	0.551339	0.620333
	0.485876	0.795554	0.750122	0.381754											0.584574	1.23738	0.571405	0.846345										0.587068	0.876668	0.530285	0.57499
	0.488379	0.747509	0.687911	0.389329											0.595591	1.14207	0.59773	0.806837										0.652767	0.844427	0.589591	0.616369
	0.473153	0.861489	0.754075	0.411515											0.528679	1.1312	0.608409	0.884688										0.621075	0.809901	0.415963	0.631869
	0.480722	0.853997	0.748343	0.373974											0.607663	1.18377	0.578027	0.89333										0.656422	0.886058	0.449512	0.601307
	0.457557	0.765588	0.778229	0.364331											0.591781	1.10417	0.587072	0.817967										0.610362	0.806702	0.630723	0.595829
	0.476283	0.694275	0.872181	0.400676											0.563718	1.11992	0.614766	0.894084										0.544285	0.740224	0.573488	0.593381
	0.48698	0.715724	0.740672	0.443773											0.582245	1.06691	0.569085	0.878595										0.62104	0.813204	0.606186	0.652022
	0.483198	0.790383	0.759822	0.378348											0.564164	1.05835	0.602885	0.87182										0.6819	0.766138	0.620414	0.585314
	0.486203	0.767736	0.79839	0.369054											0.592801	1.02731	0.592052	0.822065										0.576439	0.818957	0.60929	0.657865
	0.462365	0.820954	0.809181	0.386174											0.564608	0.92176	0.600675	0.8376										0.636254	0.84985	0.523537	0.551612
	0.480093	0.915501	0.765397	0.376603											0.647958	1.10653	0.568607	0.89415										0.626403	0.837956	0.601075	0.554875
	0.459518	0.839077	0.825796	0.410877											0.565714	1.01607	0.58671	0.895802										0.652924	0.850681	0.563081	0.561703
	0.496692	0.823239	0.735355	0.397233											0.577457	0.944237	0.580853	0.783489										0.640501	0.83464	0.627251	0.671468
	0.490838	0.720732	0.832174	0.442602											0.575832	0.865702	0.582725	0.911533										0.634213	0.846983	0.627265	0.678532
	0.468552	0.663621	0.783316	0.430123											0.54951	0.893653	0.602283	0.923859										0.663745	0.81123	0.643792	0.62897
	0.473973	0.817149	0.784124	0.417868											0.553164	0.81187	0.631555	0.873894										0.577346	0.831912	0.588171	0.526886
	0.46713	0.680094	0.801351	0.442825											0.56197	0.9791	0.597799	0.918442										0.54584	0.892032	0.623078	0.540974
	0.464458	0.800033	0.743998	0.421894											0.609349	0.93532	0.595412	0.86158										0.592551	0.864867	0.623145	0.56116
	0.469786	0.766016	0.818048	0.440115											0.588085	0.979903	0.575781	0.903035										0.615555	0.827719	0.576009	0.57489
	0.478164	0.768407	0.772441	0.431561											0.579259	1.07814	0.608279	0.823845										0.636526	0.836552	0.61462	0.518585
	0.484202	0.804124	0.804968	0.431798											0.571781	1.02597	0.59128	0.861337										0.582732	0.868333	0.575716	0.562611
	0.488486	0.853685	0.828211	0.376634											0.574417	0.845696	0.593939	0.849863										0.616164	0.918533	0.644867	0.512909
	0.495278	0.830803	0.719806	0.451366											0.564969	0.841079	0.573935	0.89651										0.590807	0.812028	0.494414	0.539647
	0.509445	0.864274	0.751096	0.437368											0.538975	1.03155	0.576325	0.82168										0.615956	0.814234	0.621074	0.590854
	0.473684	0.797824	0.792324	0.438331											0.557607	0.999143	0.594761	0.785378										0.482235	0.863067	0.555407	0.562335
	0.502058	0.817447	0.832612	0.422035											0.571526	0.960684	0.560147	0.812572										0.586953	0.719423	0.608357	0.60636
	0.487503	0.834384	0.819117	0.440101											0.576377	0.910201	0.562578	0.860621										0.590962	0.851375	0.600005	0.577724
	0.479078	0.829035	0.814193	0.411969											0.529825	1.06941	0.597245	0.87868										0.575258	0.780122	0.594757	0.53751
	0.489867	0.762553	0.805632	0.413044											0.552838	1.00957	0.590195	0.892373										0.528352	0.846762	0.563395	0.586475
	0.471934	0.859677	0.765092	0.437124											0.585555	1.01717	0.582781	0.833711										0.6246	0.907048	0.605027	0.530405
	0.500013	0.836759	0.831349	0.410142											0.59947	0.995791	0.600292	0.914626										0.610886	0.791745	0.59294	0.615936
	0.477658	0.758299	0.776506	0.441487											0.600416	0.991071	0.582166	0.905524										0.640255	0.794644	0.654491	0.520526
	0.46814	0.87351	0.799853	0.447056											0.600896	1.00349	0.609575	0.91233										0.620751	0.865677	0.586682	0.568158
	0.485857	0.871429	0.793999	0.434227											0.581231	1.06661	0.580394	0.880576										0.638399	0.784954	0.615449	0.57526
	0.477062	0.78937	0.770764	0.431391											0.565247	1.07108	0.580402	0.828882										0.580541	0.767922	0.570202	0.569583
	0.462998	0.842398	0.740056	0.40928											0.558374	0.96814	0.572245	0.814877										0.573712	0.842872	0.644284	0.573552
	0.471335	0.858397	0.831544	0.429191											0.560587	1.07958	0.59336	0.852995										0.546306	0.830218	0.628793	0.534716
	0.485142	0.823662	0.778718	0.424549											0.570047	0.932255	0.590941	0.814618										0.542767	0.857981	0.597188	0.56747
	0.453173	0.866768	0.864529	0.396481											0.570409	0.975041	0.594687	0.797471										0.6339	0.827548	0.605615	0.563326
	0.505088	0.874703	0.799386	0.424446											0.59065	0.957342	0.565269	0.84394										0.577215	0.820071	0.629572	0.588906
	0.492095	0.812022	0.813339	0.429823											0.564558	0.978298	0.608271	0.842343										0.599804	0.862606	0.610755	0.617624
	0.486252	0.846616	0.78565	0.439349											0.592396	0.900339	0.584693	0.849971										0.584556	0.82861	0.557962	0.583728
	0.460397	0.80828	0.786631	0.441648											0.584203	0.933228	0.621302	0.845584										0.614761	0.813788	0.569751	0.645524
	0.47188	0.824365	0.798532	0.445398											0.597118	1.05734	0.618237	0.886745										0.594328	0.786869	0.542764	0.60232
	0.477515	0.869706	0.802484	0.432269											0.552352	1.01274	0.61477	0.87433										0.626733	0.800516	0.609866	0.587583
	0.457805	0.82864	0.809348	0.447872											0.538974	1.01788	0.631675	0.810424										0.615456	0.810904	0.612574	0.548746
	0.50112	0.829784	0.819945	0.44779											0.544607	0.960024	0.62789	0.805442										0.544285	0.79636	0.539253	0.649129
	0.465173	0.787007	0.795169	0.423233											0.554394	1.00676	0.61256	0.778857										0.593042	0.857484	0.617248	0.604462
	0.46339	0.84277	0.812268	0.446834											0.538254	1.00471	0.638386	0.85568										0.556694	0.801267	0.597329	0.66316
	0.473837	0.743316	0.877701	0.445836											0.54591	0.990776	0.710105	0.887471										0.611086	0.775354	0.536333	0.590478
	0.472811	0.896689	0.851105	0.438811											0.590452	1.07123	0.699226	0.886973										0.582989	0.806519	0.577791	0.617361
	0.459988	0.883327	0.811038	0.430307											0.538713	1.20191	0.709528	0.880042										0.551314	0.881516	0.625405	0.536945
	0.495653	0.627425	0.819837	0.373592											0.583727	1.16615	0.672429	0.834621										0.600534	0.904365	0.599834	0.568205
	0.471747	0.852687	0.87671	0.431614											0.606453	0.995031	0.694468	0.848084										0.579328	0.855134	0.576581	0.520712
	0.471509	0.827307	0.871176	0.436541											0.569608	1.22011	0.704521	0.788343										0.616479	0.855096	0.594491	0.643107
	0.482214	0.80061	0.84886	0.441545											0.575174	1.09025	0.608675	0.798184										0.535228	0.834545	0.554424	0.561848
	0.481968	0.706248	0.942858	0.407362											0.545744	0.977919	0.714029	0.82866										0.568453	0.786945	0.611533	0.610551
	0.501252	0.817198	0.85001	0.43652											0.587622	1.0128	0.694056	0.871756										0.542426	0.89781	0.541171	0.56804
	0.490344	0.775433	0.830938	0.419874											0.585821	0.970387	0.678789	0.899121										0.63383	0.885707	0.609535	0.592085
	0.459383	0.848881	0.839446	0.388294											0.578735	1.05257	0.707043	0.845601										0.641417	0.747814	0.603402	0.696229
	0.494904	0.823607	0.851632	0.42602											0.610411	0.993597	0.707544	0.889363										0.616884	0.841947	0.611753	0.551287
	0.481861	0.854872	0.804244	0.422356											0.601801	1.08702	0.57985	0.855466										0.587327	0.908859	0.583254	0.587902
	0.480244	0.678974	0.767682	0.421171											0.596839	1.19821	0.591261	0.888025										0.594637	0.795833	0.622962	0.536727
	0.462351	0.803257	0.764255	0.392923											0.580871	1.09751	0.609595	0.889137										0.63165	0.78848	0.634315	0.593231
	0.492119	0.761244	0.834208	0.378562											0.565578	1.14618	0.601533	0.85208										0.58763	0.803667	0.591272	0.630513
	0.479336	0.849464	0.816421	0.39886											0.591392	1.23507	0.596561	0.909243										0.581214	0.804316	0.556429	0.627655
	0.48841	0.752662	0.780032	0.39753											0.646951	1.12464	0.572446	0.960843										0.591576	0.79296	0.62222	0.628566
	0.475942	0.789902	0.737109	0.37683											0.584922	1.21034	0.623413	0.901299										0.582262	0.850564	0.605602	0.58805
	0.482148	0.785908	0.777844	0.385297											0.621798	1.16249	0.597278	0.88811										0.637221	0.773555	0.627832	0.556805
	0.485233	0.829247	0.809034	0.392377											0.581709	1.27858	0.614401	0.860375										0.649846	0.801717	0.575872	0.621371
	0.477466	0.917215	0.804421	0.367935											0.600669	1.23704	0.587096	0.834287										0.597225	0.828711	0.598359	0.681917
	0.471608	0.944882	0.761165	0.381343											0.579325	1.14754	0.62838	0.925088										0.646543	0.784613	0.662895	0.592802
	0.466673	0.726871	0.786393	0.376145											0.618166	1.05634	0.56343	0.867547										0.650875	0.805257	0.607712	0.797864
	0.477913	0.884583	0.813881	0.407115											0.601543	1.04202	0.576065	0.960879										0.597575	0.841293	0.643308	0.59713
	0.463321	0.816626	0.786415	0.422839											0.583199	1.10957	0.604342	0.949866										0.635914	0.835525	0.617291	0.597741
	0.459636	0.828351	0.843385	0.392548											0.618232	1.08002	0.592941	0.887099										0.569124	0.796568	0.613338	0.657882
	0.454815	0.780207	0.845724	0.389905											0.585177	1.03609	0.603678	0.924511										0.61077	0.835951	0.639606	0.703569
	0.462817	0.986927	0.763201	0.393839											0.597872	1.0338	0.583055	1.04225										0.676516	0.794197	0.662762	0.648467
	0.4725	0.917613	0.869909	0.387568											0.585718	1.06291	0.60878	1.10253										0.622018	0.799126	0.688496	0.64165
	0.47624	0.814696	0.84407	0.452606											0.567583	0.983455	0.557954	0.999953										0.600098	0.761069	0.676442	0.657008
	0.48778	0.840098	0.942084	0.394507											0.571471	1.05233	0.629179	1.1102										0.573687	0.745116	0.631482	0.728112
	0.481334	0.816171	0.868318	0.4215											0.57997	1.01174	0.606928	1.08531										0.586537	0.752931	0.6998	0.642938
	0.469267	0.87077	0.798329	0.403248											0.577879	1.00567	0.569065	1.00252										0.598607	0.778541	0.628731	0.591114
	0.470269	0.844449	0.810173	0.38541											0.60502	0.890502	0.613465	1.08438										0.629401	0.727016	0.601121	0.594735
	0.457806	0.876239	0.876121	0.383904											0.608483	0.888155	0.603037	1.05338										0.599327	0.701852	0.578188	0.626716
	0.479068	0.910025	0.812937	0.382445											0.565153	1.07105	0.611662	1.07004										0.596551	0.730201	0.634618	0.681053
	0.458809	0.870391	0.888969	0.390038											0.568233	1.09226	0.597131	1.1358										0.625786	0.684548	0.56213	0.565775
	0.488334	0.968748	0.809062	0.409231											0.599329	1.04141	0.614337	1.12412										0.627435	0.694134	0.631039	0.596031
	0.494826	0.852799	0.780918	0.386866											0.609591	1.07612	0.575392	1.10323										0.629137	0.798757	0.564845	0.693053
	0.471492	0.905483	0.81275	0.375332											0.592686	1.11016	0.580948	1.18261										0.569457	0.669342	0.649999	0.596431
	0.470076	0.862296	0.854637	0.392113											0.611838	1.21509	0.59573	1.14065										0.67868	0.785604	0.657984	0.643446
	0.488969	0.932619	0.959	0.405469											0.593529	1.2056	0.589271	1.23933										0.590577	0.782576	0.598809	0.637263
	0.470884	0.891099	0.917526	0.407118											0.583939	1.17127	0.612413	1.13993										0.597933	0.744797	0.617781	0.600108
	0.459679	0.933598	0.826421	0.393238											0.579726	1.26595	0.587678	1.165										0.64224	0.763917	0.625218	0.598835
	0.477756	0.927498	0.741623	0.390474											0.592568	1.19039	0.564697	1.15089										0.610824	0.707227	0.646926	0.596652
	0.453755	0.828249	0.813283	0.393662											0.587785	1.19072	0.603358	1.17717										0.663628	0.721047	0.62365	0.613415
	0.513709	0.90643	0.922888	0.406572											0.614444	1.21322	0.606948	1.17306										0.598302	0.686956	0.613423	0.618907
	0.495926	0.971524	0.819547	0.378931											0.652719	1.19676	0.592598	1.25157										0.639942	0.772785	0.615075	0.569217
	0.476216	0.841292	0.913464	0.381504											0.578151	1.20713	0.595088	1.13185										0.624333	0.814065	0.535732	0.582488
	0.458792	0.864364	0.78955	0.389738											0.597974	1.10361	0.566499	1.13675										0.586407	0.801625	0.640642	0.593222
	0.478868	0.854357	0.776833	0.381389											0.586233	1.09332	0.587861	1.14215										0.623953	0.807796	0.636131	0.592304
	0.464951	0.924851	0.805575	0.376943											0.600963	1.29072	0.581139	1.16665										0.626935	0.75846	0.625736	0.629554
	0.487982	0.868862	0.835298	0.399073											0.611858	1.34901	0.57381	1.13338										0.615458	0.879497	0.602825	0.614619
	0.473946	0.860326	0.838852	0.403492											0.565504	1.35602	0.600561	1.08822										0.576536	0.866774	0.59171	0.676654
	0.473777	0.745527	0.788952	0.385571											0.565109	1.25749	0.578136	1.20516										0.614728	0.772499	0.519529	0.630057
	0.49074	0.806507	0.795566	0.399686											0.5663	1.05969	0.599351	1.19819										0.58695	0.926388	0.631447	0.612261
	0.489376	0.783715	0.773858	0.386289											0.545445	1.1597	0.612762	1.24995										0.592226	0.808036	0.62631	0.604723
	0.477336	0.762433	0.809752	0.397641											0.581372	1.1903	0.567779	1.19077										0.603156	0.787554	0.644784	0.686358
	0.45961	0.826874	0.819022	0.394194											0.587044	1.13049	0.575674	1.14732										0.613894	0.85732	0.610202	0.641573
	0.487536	0.855169	0.83409	0.403429											0.585344	1.06666	0.612864	1.16892										0.616167	0.82564	0.624944	0.65649
	0.478394	0.731	0.823677	0.388432											0.62065	1.116	0.588665	1.26025										0.628027	0.826983	0.559559	0.578977
	0.481534	0.793795	0.818834	0.38567											0.568458	1.03654	0.589869	1.31767										0.626372	0.818585	0.596434	0.650275
	0.45079	0.783402	0.791079	0.388368											0.578181	1.04749	0.536394	1.22929										0.664019	0.816247	0.624418	0.603862
	0.478232	0.731258	0.826575	0.388707											0.566852	1.08625	0.57045	1.18018										0.649074	0.823166	0.653769	0.664085
	0.479918	0.900097	0.810596	0.433448											0.612148	1.05256	0.590767	1.18808										0.65528	0.839091	0.625924	0.575948
	0.482603	0.873175	0.757577	0.384121											0.587008	1.02989	0.617486	1.06553										0.656717	0.840075	0.637574	0.587679
	0.509378	0.800863	0.826139	0.413343											0.577552	1.09065	0.603462	0.961859										0.567706	0.850634	0.641546	0.648004
	0.474852	0.86434	0.815595	0.461626											0.589965	1.03106	0.574738	0.902324										0.632554	0.80652	0.612683	0.600578
	0.487921	0.801706	0.805196	0.429694											0.596051	1.02604	0.572043	0.912253										0.627571	0.837871	0.624256	0.574468
	0.493273	0.861905	0.84555	0.427687											0.588959	1.0707	0.617896	0.851325										0.627889	0.899415	0.608363	0.582809
	0.479208	0.781119	0.781722	0.428894											0.588784	1.18656	0.593918	0.923979										0.620743	0.863691	0.614233	0.609943
	0.477797	0.876217	0.747721	0.44708											0.584132	1.27702	0.577381	0.854953										0.626415	0.832047	0.577508	0.621074
	0.499641	0.884559	0.829154	0.435511											0.608452	1.17757	0.617174	0.897603										0.590608	0.851642	0.679963	0.580591
	0.45964	0.806187	0.774644	0.445927											0.597438	1.21704	0.606252	0.83398										0.630829	0.864049	0.537108	0.608928
	0.475812	0.820584	0.760615	0.400224											0.551922	1.09085	0.58423	0.843309										0.639328	0.889208	0.621465	0.51549
	0.487923	0.887514	0.833092	0.431307											0.55997	1.03818	0.596039	0.799442										0.608995	0.888263	0.62086	0.561293
	0.472672	0.857414	0.792976	0.435244											0.555509	1.05518	0.595934	0.832251										0.686843	0.925312	0.599716	0.568878
	0.475322	0.671308	0.911142	0.410256											0.535575	1.16451	0.587587	0.842964										0.619641	0.823886	0.630913	0.587082
	0.472636	0.939284	0.821747	0.418325											0.536676	1.19521	0.585537	0.843761										0.634684	0.889114	0.613617	0.605154
	0.474732	0.891676	0.775428	0.440039											0.568812	1.32675	0.537001	0.805761										0.655447	0.802819	0.585129	0.535643
	0.48883	0.948256	0.911698	0.416697											0.577034	1.24019	0.602818	0.765468										0.618595	0.776032	0.595156	0.607514
	0.48041	0.92703	0.814554	0.403717											0.568203	1.1468	0.559914	0.799956										0.611081	0.905596	0.601883	0.592734
	0.447634	0.431126	0.806192	0.420612											0.591183	1.16098	0.58215	0.809262										0.672778	0.879511	0.635082	0.586952
	0.477587	0.638154	0.912752	0.417677											0.609921	1.23792	0.594206	0.793235										0.586327	0.753559	0.65643	0.590515
	0.473136	0.546145	0.919092	0.378597											0.56899	1.18422	0.581173	0.811883										0.671941	0.801699	0.599724	0.514087
	0.480975	0.553694	0.866282	0.391578											0.560729	1.1836	0.591795	0.846788										0.638245	0.725172	0.58848	0.65281
	0.467031	0.450257	0.802877	0.420216											0.558886	1.09597	0.60751	0.79433										0.617632	0.75705	0.617656	0.596164
	0.471395	0.564108	0.768727	0.396718											0.591172	1.22138	0.600665	0.921693										0.622338	0.973925	0.605277	0.566947
	0.491716	0.648568	0.776691	0.38667											0.585527	1.29278	0.57442	0.815574										0.612306	1.0517	0.644793	0.660898
	0.476519	0.383725	0.806386	0.39886											0.629824	1.2947	0.602822	0.875229										0.681426	0.907404	0.645168	0.637415
	0.482313	0.405283	0.785954	0.383176											0.577166	1.147	0.586431	0.798467										0.649569	0.841067	0.666572	0.660377
	0.474673	0.491082	0.792185	0.387151											0.580973	1.14357	0.579598	0.840568										0.64421	0.86264	0.64718	0.585243
	0.470007	0.441461	0.786503	0.397367											0.578143	1.08798	0.576646	0.830686										0.664389	0.885557	0.687528	0.608292
	0.465556	0.429764	0.82028	0.380411											0.581458	1.26872	0.61581	0.911702										0.603878	0.889433	0.58894	0.65806
	0.485362	0.420955	0.804414	0.383335											0.578423	1.16376	0.615846	0.863608										0.655209	0.914898	0.625489	0.624468
	0.47933	0.512232	0.773366	0.375984											0.584087	1.10714	0.582757	0.818683										0.657221	0.861836	0.647977	0.636362
	0.481674	0.470515	0.855924	0.379227											0.58356	1.2165	0.592662	0.899598										0.62249	0.846008	0.604917	0.631469
	0.471546	0.583936	0.794757	0.417568											0.584839	1.32832	0.596703	0.874037										0.612136	0.821416	0.577312	0.606394
	0.492996	0.488763	0.889832	0.435413											0.603187	1.14445	0.603219	0.807676										0.529541	0.828658	0.669175	0.586502
	0.46845	0.448522	0.874753	0.421294											0.595957	1.24695	0.570114	0.841652										0.590712	0.879553	0.623514	0.627926
	0.484352	0.430017	0.877374	0.425799											0.574404	1.21513	0.583439	0.826755										0.597931	0.923882	0.612951	0.582375
	0.489308	0.415964	0.81419	0.428535											0.598646	1.18875	0.591285	0.822728										0.613581	0.873904	0.701013	0.664651
	0.458176	0.488137	0.850429	0.393087											0.594098	1.30996	0.618367	0.805973										0.689476	0.854379	0.659056	0.614733
	0.485112	0.384642	0.792445	0.382985											0.578136	1.30276	0.595813	0.851516										0.616751	0.89411	0.711738	0.534462
	0.48692	0.50302	0.867239	0.434946											0.601921	1.2611	0.599138	0.83337										0.577189	0.840941	0.689232	0.55152
	0.488317	0.544787	0.806252	0.398274											0.597315	1.24218	0.580505	0.783779										0.591563	0.791708	0.708383	0.585997
	0.452785	0.573567	0.771496	0.38939											0.56318	1.26996	0.591799	0.818943										0.646388	0.846115	0.666842	0.487166
	0.478742	0.588592	0.797269	0.440064											0.599707	1.14279	0.568307	0.830987										0.602492	0.846909	0.665619	0.603626
	0.459517	0.557715	0.808375	0.361323											0.580363	1.22965	0.588907	0.809442										0.632623	0.946058	0.696199	0.576616
	0.479322	0.7441	0.857617	0.386851											0.603306	1.23832	0.587344	0.848491										0.627614	0.949515	0.686001	0.652443
	0.478617	0.630276	0.777062	0.409798											0.577482	1.21588	0.597266	0.868754										0.672512	1.00077	0.587035	0.622665
	0.49585	0.683382	0.823224	0.393769											0.558636	1.08359	0.619476	0.82985										0.604413	0.914036	0.561916	0.62979
	0.474733	0.623513	0.843087	0.400867											0.587369	1.21545	0.601454	0.750694										0.650077	0.920048	0.63864	0.65893
	0.483714	0.724094	0.783487	0.391756											0.55594	1.27424	0.598766	0.882938										0.555459	0.927121	0.627243	0.591937
	0.484101	0.771286	0.800563	0.379165											0.586962	1.29049	0.58142	0.857563										0.652657	0.944018	0.662998	0.632824
	0.48157	0.792773	0.801258	0.393234											0.590839	1.08264	0.582816	0.8912										0.621287	0.901848	0.66354	0.725374
	0.487686	0.760293	0.810361	0.409718											0.578953	1.08536	0.578171	0.848845										0.535158	0.807385	0.496872	0.688782
	0.48429	0.682315	0.773592	0.377225											0.605101	1.1879	0.573214	0.83503										0.552225	0.821265	0.645813	0.661834
	0.482955	0.740464	0.809437	0.407172											0.566599	1.20469	0.579113	0.935165										0.50516	0.862863	0.642266	0.581478
	0.494393	0.724176	0.751219	0.387971											0.581094	1.18276	0.600886	0.877401										0.505567	0.838595	0.644487	0.61153
	0.484001	0.75158	0.730214	0.382837											0.620114	1.29994	0.609434	0.973171										0.526397	0.921786	0.632302	0.600738
	0.493741	0.712175	0.793941	0.389594											0.553125	1.29038	0.545178	0.998181										0.499244	0.975315	0.625263	0.650538
	0.492863	0.75014	0.773179	0.409064											0.569714	1.20963	0.616623	0.959572										0.569802	1.02286	0.57201	0.5759
	0.480026	0.769125	0.764945	0.385764											0.59098	1.23422	0.597728	0.895185										0.498999	0.977378	0.628714	0.599949
	0.469119	0.722424	0.794495	0.426881											0.58186	1.276	0.60391	0.977435										0.599071	0.987723	0.509074	0.614128
	0.511288	0.69807	0.734261	0.414954											0.594034	1.29685	0.584577	0.858957										0.563116	1.02123	0.563043	0.559876
	0.492457	0.732782	0.730902	0.429374											0.611298	1.10571	0.595097	0.808142										0.539943	1.02825	0.658806	0.580458
	0.444139	0.70983	0.808574	0.445882											0.603288	1.22859	0.607738	0.805289										0.551233	1.03727	0.619803	0.672415
	0.481694	0.755	0.834439	0.445853											0.633715	1.28934	0.590221	0.878725										0.527184	0.920455	0.582265	0.619439
	0.495373	0.833169	0.699085	0.411054											0.587848	1.10937	0.596354	0.833483										0.523362	1.02901	0.630565	0.715133
	0.486014	0.69233	0.776663	0.410603											0.573323	1.11391	0.577784	0.902936										0.500269	0.992554	0.57883	0.602988
	0.474729	0.685879	0.777832	0.444415											0.623701	1.18732	0.594282	0.838027										0.558303	1.07176	0.543104	0.588256
	0.506922	0.768369	0.854343	0.387826											0.58916	1.20302	0.581296	0.817171										0.501392	1.01931	0.659631	0.706808
	0.494336	0.647208	0.748813	0.420183											0.590695	1.27643	0.564664	0.880273										0.502822	1.01525	0.656431	0.672646
	0.494572	0.711354	0.748619	0.444738											0.579915	1.18935	0.588526	0.896163										0.520432	1.06405	0.601199	0.608331
	0.465329	0.753149	0.699906	0.439989											0.559334	1.22819	0.592827	0.861982										0.537466	1.04799	0.667947	0.660541
	0.474575	0.806708	0.598259	0.436977											0.550718	1.096	0.59078	0.801351										0.64736	1.03151	0.71212	0.607897
	0.495361	0.755074	0.717642	0.46697											0.56277	1.14143	0.61223	0.890585										0.531385	0.995061	0.678401	0.646521
	0.509221	0.743337	0.634481	0.434074											0.558295	1.17354	0.604568	0.881813										0.501536	1.05675	0.727573	0.755209
	0.468467	0.673103	0.692366	0.413813											0.603111	1.25454	0.605162	0.848114										0.544275	0.946269	0.748009	0.679504
	0.487169	0.73812	0.606219	0.419001											0.584673	1.29239	0.612962	0.819627										0.537902	0.981804	0.792864	0.595064
	0.470186	0.856307	0.634152	0.431649											0.581125	1.08914	0.539257	0.866317										0.538437	0.964834	0.731977	0.591698
	0.484101	0.814117	0.612622	0.42408											0.607668	1.09261	0.574223	0.773616										0.5558	0.982964	0.757053	0.622342
	0.483571	0.838218	0.573824	0.391154											0.594711	1.08345	0.601416	0.844632										0.514106	1.03304	0.827591	0.652942
	0.491725	0.819488	0.727142	0.414813											0.576607	1.0956	0.596571	0.829706										0.556977	1.01237	0.711804	0.696646
	0.487945	0.884956	0.596284	0.444											0.571907	1.12582	0.562796	0.827865										0.527912	0.970751	0.713062	0.645069
	0.484794	0.953666	0.596466	0.42065											0.571571	1.35954	0.601921	0.851716										0.523913	1.00226	0.760843	0.711203
	0.488287	0.84982	0.63134	0.475296											0.5567	1.15627	0.599842	0.824134										0.598542	0.969842	0.732531	0.673087
	0.469746	0.896871	0.621374	0.416233											0.610697	1.27081	0.61154	0.807491										0.564959	0.991133	0.777381	0.602496
	0.496771	0.774571	0.65194	0.403522											0.57539	1.2523	0.566682	0.816204										0.531008	1.00325	0.770271	0.675287
	0.48867	0.465409	0.707154	0.458682											0.618118	1.1426	0.589389	0.833195										0.529695	0.925236	0.67462	0.643205
	0.490888	0.450748	0.629026	0.445149											0.594718	1.2294	0.619914	0.807459										0.5087	0.949084	0.777252	0.671494
	0.487386	0.56945	0.652903	0.446643											0.606004	1.10532	0.615449	0.821999										0.585968	1.05079	0.760024	0.652381
	0.500966	0.60948	0.626452	0.432635											0.570015	1.14809	0.64846	0.867763										0.556829	1.03252	0.79862	0.697025
	0.49348	0.691449	0.612946	0.435823											0.567783	1.0832	0.578251	0.885389										0.537708	0.978193	0.816753	0.648393
	0.483157	0.627989	0.648048	0.443401											0.573946	1.25256	0.581644	0.897821										0.545073	0.90655	0.755238	0.639785
	0.489051	0.683848	0.686506	0.432039											0.55697	1.16806	0.622242	0.883427										0.543868	0.978636	0.782106	0.657225
	0.476089	0.615913	0.666879	0.444127											0.592161	1.10436	0.548849	0.79225										0.525984	0.972651	0.692807	0.649983
	0.476656	0.618053	0.723957	0.392212											0.589337	1.20678	0.58471	0.807518										0.524407	0.909448	0.628438	0.710617
	0.486311	0.504943	0.619262	0.462847											0.563334	1.20769	0.63561	0.881102										0.568032	0.834101	0.694187	0.616657
	0.494106	0.493762	0.545561	0.388512											0.562604	1.19497	0.587091	0.83536										0.508214	0.964133	0.74503	0.647733
	0.485063	0.500329	0.570909	0.408417											0.543133	1.19155	0.597115	0.796157										0.545353	0.876046	0.775615	0.583535
	0.479914	0.499534	0.520312	0.428656											0.594281	1.12672	0.604648	0.841637										0.611512	0.870626	0.785437	0.577565
	0.496905	0.556182	0.523099	0.452315											0.547379	1.11294	0.61161	0.817591										0.541312	1.00476	0.778544	0.610227
	0.463718	0.533049	0.511307	0.436267											0.579926	1.312	0.602299	0.810811										0.577476	1.01716	0.857349	0.637681
	0.480014	0.603532	0.558844	0.460965											0.554756	1.37711	0.594033	0.846904										0.541866	0.986465	0.675232	0.657541
	0.490826	0.800498	0.546109	0.435144											0.564958	1.24226	0.598553	0.799614										0.603857	1.0398	0.806833	0.664305
	0.475642	0.700459	0.564161	0.433869											0.564471	1.22733	0.593786	0.885737										0.569778	0.945476	0.816215	0.704665
	0.478837	0.715993	0.560286	0.436478											0.570328	1.18783	0.579305	0.858308										0.576472	1.01955	0.781753	0.641401
	0.482943	0.764572	0.50471	0.425736											0.569016	1.04597	0.609069	0.809003										0.542297	1.01268	0.872575	0.577612
	0.484381	0.690795	0.557068	0.459672											0.570182	1.17508	0.616165	0.823486										0.561471	0.984693	0.829511	0.603368
	0.471985	0.936168	0.536324	0.421581											0.581447	1.21882	0.608958	0.865802										0.545414	0.968561	0.837566	0.718734
	0.468387	0.748538	0.523318	0.37235											0.569988	1.24063	0.55823	0.846817										0.560872	0.974407	0.853275	0.696503
	0.4775	0.773919	0.572712	0.417514											0.592896	1.1296	0.620765	0.854309										0.562903	0.912158	0.786387	0.714903
	0.49218	0.847145	0.520529	0.43096											0.598973	1.09242	0.604269	0.798923										0.607843	0.981914	0.778292	0.670643
	0.479859	0.820708	0.570383	0.441576											0.577714	1.22428	0.583491	0.850091										0.517411	0.967266	0.75948	0.61559
	0.487716	0.71647	0.533417	0.4253											0.581837	1.08708	0.637684	0.783574										0.557811	0.957845	0.800996	0.709411
	0.487777	0.680715	0.58492	0.436876											0.587385	1.11769	0.630761	0.823322										0.537313	0.994609	0.845119	0.638431
	0.506586	0.987059	0.529392	0.448519											0.575094	1.0085	0.59277	0.88556										0.496731	0.921391	0.908057	0.61734
	0.489745	0.74915	0.523922	0.366854											0.573705	1.16221	0.616119	0.925056										0.59746	1.00063	0.810813	0.672418
	0.490385	0.858413	0.531854	0.411216											0.609754	1.15436	0.576095	0.840446										0.590621	0.928583	0.81143	0.667822
	0.485935	0.790393	0.452502	0.387643											0.589599	1.21016	0.581799	0.854919										0.631347	1.05008	0.849442	0.651206
	0.463917	0.735665	0.44415	0.393782											0.621851	1.29978	0.564847	0.822517										0.522017	1.02594	0.894263	0.574583
	0.472607	0.712003	0.473999	0.392282											0.569327	1.17196	0.619188	0.815764										0.603017	0.98156	0.82503	0.660926
	0.482148	0.794963	0.477039	0.389375											0.608146	1.11535	0.607503	0.905256										0.569311	0.93906	0.836881	0.680358
	0.492499	0.639041	0.469423	0.399223											0.58487	1.23495	0.598841	0.853209										0.601197	0.90328	0.893198	0.674511
	0.478682	0.688808	0.514527	0.409562											0.599912	1.25318	0.598249	0.870057										0.628923	0.947483	0.78831	0.695497
	0.48591	0.823939	0.586442	0.392215											0.617004	1.12535	0.611232	0.819104										0.571424	0.920884	0.809746	0.676495
	0.485513	0.774472	0.537923	0.377194											0.603236	1.29788	0.622544	0.864203										0.576924	0.907504	0.830668	0.664019
	0.481506	0.821496	0.568994	0.391064											0.57077	1.17287	0.614785	0.906732										0.635007	0.959593	0.866577	0.673731
	0.485035	0.800037	0.506686	0.409273											0.572373	1.11628	0.622499	0.827359										0.556652	0.937161	0.857735	0.693738
	0.488896	0.834771	0.506815	0.397726											0.594312	1.12118	0.581724	0.850235										0.567978	0.97405	0.81706	0.645977
	0.478879	0.783503	0.502145	0.465911											0.612526	1.12435	0.613445	0.872219										0.570689	0.982004	0.844719	0.65832
	0.476255	0.747337	0.487407	0.430128											0.568543	1.13819	0.60191	0.834568										0.650683	0.957587	0.851267	0.661479
	0.475943	0.812652	0.452126	0.440767											0.575316	1.27946	0.593552	0.839067										0.569164	1.01891	0.883058	0.711031
	0.469818	0.76893	0.524223	0.419377											0.597687	1.25861	0.638831	0.8036										0.55092	0.912002	0.911847	0.729249
	0.499773	0.746445	0.511634	0.423337											0.6003	1.28504	0.589279	0.925978										0.554486	0.953384	0.903528	0.650269
	0.503075	0.759322	0.482114	0.418299											0.594868	1.25204	0.625762	0.866639										0.583045	0.909438	0.818038	0.642693
	0.477778	0.751647	0.49127	0.394195											0.615852	1.29372	0.600265	0.830848										0.571676	1.00816	0.860037	0.731965
	0.497359	0.632188	0.46195	0.412787											0.587334	1.29925	0.58666	0.801164										0.582173	0.827315	0.878329	0.599385
	0.48624	0.83046	0.488984	0.408419											0.587826	1.18801	0.606489	0.852932										0.546104	0.835288	0.840866	0.628849
	0.489643	0.72888	0.515676	0.374971											0.569244	1.16891	0.600963	0.816685										0.509573	0.862632	0.82492	0.630211
	0.495859	0.784853	0.512523	0.390095											0.588596	1.31124	0.598574	0.858084										0.537807	0.920498	0.828199	0.595871
	0.489715	0.886958	0.645834	0.398645											0.567882	1.24195	0.611348	0.848892										0.587057	0.882479	0.713772	0.577936
	0.45526	0.864856	0.458957	0.392095											0.583682	1.27773	0.607096	0.83331										0.627427	0.879767	0.858924	0.609105
	0.475761	0.792945	0.579605	0.392309											0.596589	1.20264	0.602385	0.91809										0.615208	0.841468	0.798335	0.615125
	0.467275	0.769635	0.523153	0.410129											0.571274	1.22509	0.623359	0.95271										0.608396	0.886736	0.909406	0.652862
	0.475993	0.808928	0.480656	0.392159											0.57284	1.23731	0.611178	0.870835										0.564957	0.882471	0.844296	0.650522
	0.482835	0.867727	0.501059	0.40427											0.622192	1.10527	0.589678	0.954649										0.535436	0.896025	0.816959	0.64426
	0.504343	0.809889	0.469463	0.394569											0.603323	1.32368	0.615536	0.90565										0.613513	0.914209	0.892198	0.690233
	0.481332	0.730261	0.50494	0.40295											0.631165	1.23433	0.589929	0.909188										0.64937	0.911949	0.798781	0.669953
	0.491676	0.735043	0.507556	0.418094											0.572437	1.23217	0.622887	0.882193										0.575027	0.871423	0.917273	0.609703
	0.490924	0.734061	0.489095	0.395552											0.600701	1.19472	0.614548	0.879062										0.638352	0.838851	0.875812	0.68115
	0.47664	0.698848	0.506317	0.420316											0.624869	1.26424	0.607576	0.913324										0.600997	0.816574	0.844251	0.67075
	0.495834	0.570418	0.43966	0.398279											0.582419	1.29247	0.578142	0.875789										0.635794	0.901583	0.915163	0.667624
	0.493867	0.72615	0.529292	0.431994											0.601792	1.20583	0.587404	0.891555										0.602805	0.976861	0.862473	0.620939
	0.464902	0.704586	0.580173	0.401405											0.571879	1.1262	0.65536	0.911889										0.641979	0.938569	0.861428	0.668235
	0.489164	0.793847	0.511224	0.441128											0.591126	1.14432	0.614696	0.888145										0.626555	0.941084	0.868738	0.671979
	0.476762	0.76923	0.54212	0.406286											0.592147	1.09701	0.593385	0.883252										0.635386	1.01596	0.777027	0.674666
	0.496614	0.895728	0.572853	0.393399											0.556507	1.14954	0.597203	0.88247										0.645075	0.97189	0.827261	0.684896
	0.475535	0.920369	0.593578	0.409201											0.57708	1.15399	0.617522	0.968391										0.629018	0.993739	0.826276	0.65966
	0.477943	0.743414	0.554237	0.393556											0.587111	1.28014	0.608773	0.875279										0.630699	1.02123	0.842644	0.680104
	0.495244	0.431473	0.565073	0.375521											0.588518	1.23516	0.58166	0.872904										0.564111	1.09572	0.872821	0.638258
	0.485437	0.757126	0.544135	0.37804											0.562787	1.07373	0.592943	0.826891										0.614771	0.936275	0.800525	0.62369
	0.492429	0.800013	0.538636	0.423359											0.580729	1.10078	0.58729	1.1216										0.6431	1.01522	0.8074	0.682125
	0.469033	0.767945	0.618182	0.455062											0.59139	1.06206	0.592031	0.998285										0.617221	0.974744	0.833791	0.682435
	0.489901	0.776227	0.58446	0.424363											0.586165	0.870294	0.601335	0.898128										0.688126	1.02584	0.843339	0.579422
	0.488785	0.835964	0.567135	0.436153											0.559604	1.20308	0.597841	0.836025										0.598374	0.975014	0.888903	0.607821
	0.496092	0.810442	0.55989	0.41826											0.565995	1.26571	0.603554	0.896814										0.624248	1.02132	0.858246	0.652399
	0.453962	0.897464	0.560932	0.420891											0.584313	1.11439	0.596403	0.866917										0.635804	0.944102	0.741734	0.634389
	0.478536	0.744711	0.592329	0.437637											0.565316	0.941797	0.594699	0.864982										0.601859	1.03015	0.740859	0.664412
	0.470635	0.805047	0.571374	0.418041											0.598991	1.07131	0.604782	0.87522										0.545559	1.03305	0.780872	0.71531
	0.488563	0.674272	0.590102	0.444276											0.56339	1.32031	0.613098	0.916577										0.545117	1.05165	0.737135	0.714384
	0.503724	0.724774	0.626798	0.413068											0.58739	1.16019	0.566108	0.889572										0.594217	1.06062	0.696536	0.663766
	0.481907	0.696478	0.622969	0.399676											0.581628	1.21178	0.586045	0.906442										0.579798	1.06656	0.778209	0.739868
	0.479102	0.744636	0.616777	0.379717											0.565631	1.16015	0.57307	0.876431										0.59294	1.07926	0.788726	0.662058
	0.464454	0.809599	0.542843	0.388244											0.576005	1.11626	0.60306	0.919442										0.578727	0.997105	0.782726	0.631076
	0.466048	0.733796	0.549242	0.384024											0.566607	1.10323	0.574924	0.899713										0.569664	1.03794	0.797267	0.630911
	0.485347	0.801335	0.595245	0.439297											0.599644	1.10156	0.580539	0.923266										0.530126	0.969283	0.737866	0.655971
	0.477461	0.70515	0.558061	0.389806											0.575414	1.18479	0.590296	0.922741										0.56259	1.04894	0.678382	0.652819
	0.477372	0.715907	0.565721	0.387786											0.576306	1.22116	0.563388	0.885133										0.63997	0.972683	0.65633	0.677521
	0.466842	0.662751	0.567657	0.389642											0.60481	1.13675	0.553291	0.939933										0.613578	0.905401	0.591563	0.655261
	0.467986	0.723766	0.529978	0.397881											0.630008	1.17469	0.586588	0.876253										0.603763	0.907341	0.610664	0.661763
	0.465812	0.663677	0.497395	0.386151											0.617456	1.16869	0.578913	0.919645										0.588968	1.05958	0.663689	0.63856
	0.478415	0.742149	0.500808	0.3914											0.614957	1.13463	0.581582	0.9405										0.629388	0.992334	0.741006	0.660726
	0.467317	0.81559	0.450445	0.38206											0.578192	1.06201	0.555902	0.868485										0.630483	1.08464	0.678087	0.609506
	0.468458	1.01605	0.52667	0.378914											0.573136	1.0561	0.619637	0.96264										0.645111	0.877767	0.671182	0.593797
	0.448282	0.779401	0.570532	0.436582											0.616102	1.16756	0.631783	0.92316										0.622713	0.879337	0.666407	0.67788
	0.470924	0.823125	0.619348	0.458927											0.613242	1.15464	0.625028	0.894081										0.562674	0.898922	0.5935	0.684598
	0.475088	0.758875	0.57025	0.449483											0.590751	1.11836	0.589174	0.875071										0.667811	0.905314	0.618839	0.695316
	0.491393	0.902873	0.600224	0.426772											0.588981	1.12566	0.585617	0.8972										0.59501	0.914018	0.682816	0.696972
	0.481599	0.876398	0.557065	0.431816											0.578561	1.09475	0.595114	0.902235										0.610058	0.909426	0.645428	0.578009
	0.491417	0.839711	0.584261	0.4212											0.583793	1.25574	0.62877	0.839727										0.572524	0.906491	0.661239	0.673936
	0.479206	0.735373	0.600984	0.377784											0.53821	1.14573	0.607823	0.833139										0.622788	0.9115	0.688457	0.700363
	0.463537	0.833547	0.539091	0.443858											0.576443	1.12408	0.60313	0.851449										0.647846	0.881282	0.651447	0.666531
	0.474983	0.88769	0.588678	0.37697											0.577829	1.15205	0.600344	0.890039										0.610817	0.888031	0.643172	0.685987
	0.464227	0.722054	0.551429	0.456782											0.592396	1.23904	0.612645	0.83875										0.56885	0.919183	0.633452	0.679933
	0.472834	0.853033	0.587562	0.395568											0.591818	1.30663	0.582107	0.900644										0.550288	1.00908	0.653931	0.633714
	0.475973	0.729241	0.493556	0.409276											0.571962	1.30588	0.625896	0.842922										0.631768	1.03929	0.660062	0.668241
	0.458407	0.781349	0.617034	0.376524											0.573994	1.30081	0.617953	0.869592										0.613013	1.02879	0.662761	0.616828
	0.490652	0.798291	0.595185	0.376141											0.558603	1.21793	0.588956	0.870812										0.686111	1.05049	0.635043	0.697252
	0.47083	0.775096	0.581154	0.382228											0.533094	1.29726	0.595323	0.890443										0.643342	1.05301	0.560348	0.679967
	0.47106	0.615569	0.637565	0.385275											0.591876	1.30574	0.604872	0.872941										0.664213	0.995551	0.623142	0.598008
	0.480628	0.68125	0.584138	0.387336											0.576299	1.30245	0.583405	1.03401										0.621519	1.00481	0.595206	0.558703
	0.472103	0.662936	0.557088	0.446692											0.587674	1.32656	0.575119	0.865306										0.647396	1.03274	0.707028	0.539774
	0.493829	0.744432	0.56397	0.394017											0.579514	1.10268	0.580505	0.870017										0.547301	0.981192	0.634706	0.631045
	0.488675	0.764876	0.591592	0.385821											0.561892	1.22437	0.601244	0.883387										0.546887	0.977592	0.632245	0.546246
	0.475224	0.658201	0.582528	0.395215											0.574924	1.07127	0.569243	0.791946										0.606332	1.0084	0.610482	0.597622
	0.480337	0.773639	0.521388	0.420717											0.600372	1.17359	0.598231	0.809045										0.596658	0.950386	0.779557	0.724752
	0.466385	0.84991	0.547793	0.459919											0.556098	1.35403	0.578836	0.765651										0.577229	1.0273	0.723809	0.635028
	0.499995	0.486807	0.531356	0.374978											0.586779	1.3007	0.653344	0.784981										0.574604	1.04245	0.69076	0.634404
	0.47221	0.863971	0.544023	0.389443											0.574043	1.28056	0.595966	0.807591										0.560055	1.02076	0.635366	0.584111
	0.510657	0.851146	0.555631	0.388188											0.593519	1.28477	0.563648	0.810774										0.522493	1.05165	0.673156	0.697746
	0.510981	0.85039	0.596793	0.377534											0.591481	1.1781	0.575692	0.829228										0.518708	1.04636	0.620958	0.578776
	0.47327	0.871319	0.558904	0.402454											0.561143	1.26223	0.602436	0.853185										0.512353	1.07108	0.666298	0.685832
	0.480287	0.850679	0.568455	0.376752											0.578585	1.16796	0.561047	0.848063										0.561734	0.97831	0.568448	0.56945
	0.467832	0.71188	0.619731	0.391248											0.611406	1.06066	0.587885	0.844479										0.520578	0.850789	0.641314	0.563956
	0.505892	0.766175	0.55076	0.400117											0.620895	1.17012	0.54514	0.784238										0.552015	0.908797	0.630163	0.666807
	0.486449	0.821974	0.55737	0.375514											0.585878	1.14255	0.599842	0.830715										0.553123	0.872159	0.605777	0.638578
	0.499739	0.74884	0.546239	0.437752											0.570985	1.25235	0.572543	0.834735										0.545199	0.841866	0.669054	0.522121
	0.489883	0.754353	0.591287	0.444781											0.564256	1.14174	0.584504	0.875812										0.540605	0.900261	0.683243	0.540494
	0.509267	0.739577	0.585014	0.386626											0.55539	1.15553	0.598086	1.08032										0.556835	0.842495	0.653661	0.607641
	0.465297	0.797943	0.568579	0.398785											0.551118	1.09235	0.609263	0.870657										0.560211	0.885066	0.680189	0.629177
	0.479336	0.782732	0.574229	0.394243											0.597001	1.11341	0.591535	1.08572										0.536703	0.867636	0.631705	0.684177
	0.486581	0.85592	0.531084	0.404029											0.57312	1.04937	0.593867	0.856909										0.485513	0.952514	0.702494	0.620275
	0.471658	0.783999	0.544082	0.389623											0.546529	1.12203	0.590933	0.895471										0.590405	0.894134	0.654213	0.595882
	0.480384	0.754672	0.570188	0.397141											0.608839	1.09932	0.602556	0.923505										0.638891	0.929216	0.661092	0.611071
	0.505476	0.761989	0.540468	0.394564											0.608803	1.12613	0.619527	0.875999										0.556735	0.959153	0.681256	0.588263
	0.502005	0.779217	0.594384	0.377025											0.58323	1.12713	0.631344	0.867066										0.553217	0.852706	0.598355	0.609896
	0.507372	0.815748	0.600441	0.380728											0.619149	1.13928	0.589824	1.09422										0.57278	0.923858	0.724089	0.624439
	0.476278	0.823915	0.510009	0.377351											0.576455	1.14637	0.607923	0.89382										0.549204	0.92614	0.667091	0.63231
	0.478054	0.832244	0.686774	0.393876											0.616466	1.13373	0.566751	0.845587										0.516688	0.900931	0.665689	0.622561
	0.490928	0.809742	0.59189	0.401782											0.586548	1.12681	0.593537	1.01949										0.588807	0.878395	0.690561	0.620797
	0.498333	0.734908	0.613391	0.385717											0.606678	1.10641	0.602142	0.837242										0.528649	0.80231	0.730594	0.610323
	0.497517	0.784944	0.577547	0.389444											0.590523	1.1301	0.578052	0.930544										0.58431	0.884974	0.594458	0.568965
	0.493223	0.776388	0.588647	0.397283											0.591833	1.07118	0.585712	0.893347										0.56506	0.933476	0.575398	0.60262
	0.501632	0.871883	0.5424	0.39677											0.650726	1.0909	0.591717	0.929508										0.528579	0.924047	0.65433	0.677051
	0.4878	0.872674	0.580111	0.380122											0.597468	1.11203	0.599	0.87988										0.476371	0.964155	0.641864	0.659734
	0.480311	0.815779	0.544727	0.382154											0.556319	1.10845	0.590445	0.854479										0.535283	0.935417	0.64033	0.646063
	0.495489	0.779516	0.671731	0.37476											0.56142	1.13906	0.59962	0.837483										0.564751	0.931593	0.644277	0.593856
	0.488068	0.785713	0.651983	0.379529											0.581874	1.19014	0.571343	0.832625										0.543519	0.944776	0.640305	0.67558
	0.488739	0.874572	0.62346	0.393033											0.598649	1.10349	0.580368	0.888123										0.521092	0.90053	0.601021	0.624281
	0.484394	0.769448	0.606382	0.379649											0.575703	1.13901	0.633222	0.916186										0.536563	0.868343	0.745446	0.677735
	0.482702	0.802643	0.571984	0.388245											0.549128	1.14706	0.59188	0.850708										0.516302	0.948544	0.741807	0.67848
	0.502716	0.710276	0.538035	0.408995											0.606489	1.18466	0.603148	0.879155										0.556212	0.978113	0.660334	0.617212
	0.487067	0.802522	0.521702	0.373189											0.609617	1.28483	0.593426	0.877587										0.546928	0.89058	0.724178	0.635167
	0.470952	0.843339	0.549524	0.377944											0.627752	1.21079	0.577508	0.84661										0.553918	0.857213	0.537335	0.68467
	0.471289	0.777705	0.530413	0.417953											0.579928	1.20507	0.589791	0.888433										0.581508	0.912582	0.632681	0.605638
	0.47995	0.733264	0.573799	0.461664											0.574883	1.23264	0.599408	0.838678										0.556279	0.884862	0.529783	0.668958
	0.487894	0.879194	0.537253	0.411721											0.582234	1.11921	0.582231	0.921427										0.516784	0.857179	0.647818	0.729045
	0.477193	0.714085	0.578112	0.382175											0.57705	1.21146	0.577997	0.863121										0.560089	0.836245	0.630982	0.681442
	0.50066	0.842509	0.54387	0.388077											0.560051	1.21434	0.59851	0.831236										0.581366	0.852884	0.656501	0.676907
	0.503844	0.652495	0.59398	0.386535											0.567821	1.30151	0.601998	0.851021										0.534756	0.78684	0.65005	0.647995
	0.488925	0.706519	0.565285	0.378273											0.565474	1.27949	0.592028	0.92393										0.540246	0.917799	0.664995	0.611693
	0.475547	0.802158	0.583189	0.431261											0.580849	1.17294	0.603472	0.873921										0.535129	0.992265	0.571365	0.654845
	0.461253	0.959965	0.549089	0.377493											0.561468	1.18957	0.59635	1.05581										0.586305	0.710336	0.630794	0.541462
	0.491948	0.631469	0.548212	0.429684											0.587967	1.11765	0.581713	0.854134										0.648274	0.79694	0.6662	0.555104
	0.456391	1.10549	0.552019	0.388306											0.595454	1.23242	0.6127	0.843413										0.625699	0.792089	0.722309	0.645632
	0.467981	0.908359	0.670514	0.3831											0.596049	1.16959	0.586126	0.881971										0.587762	0.826134	0.600495	0.714585
	0.466735	1.00734	0.561649	0.393122											0.552124	1.16244	0.597283	0.858289										0.561834	0.81845	0.689815	0.6741
	0.472217	0.934587	0.53718	0.372071											0.563803	1.09333	0.588486	0.823653										0.596092	0.882865	0.681947	0.691519
	0.454736	1.28965	0.508415	0.405041											0.577233	1.22495	0.574134	0.935349										0.601819	0.838472	0.677037	0.645642
	0.485889	1.22782	0.513511	0.389873											0.586245	1.14115	0.596883	0.831091										0.576687	0.864068	0.655332	0.622942
	0.483393	0.916583	0.522071	0.380329											0.567124	1.11321	0.579256	0.853064										0.528594	0.871023	0.71283	0.687692
	0.475799	1.11621	0.588512	0.421524											0.575835	1.04977	0.585592	0.833181										0.575573	0.901058	0.663392	0.605701
	0.485603	1.21809	0.543912	0.431982											0.593982	1.12741	0.610161	0.818058										0.569946	0.807097	0.639652	0.600714
	0.4883	1.1025	0.535886	0.41642											0.56043	1.17229	0.609528	0.769328										0.582369	0.785387	0.670542	0.606862
	0.457118	1.18847	0.594403	0.427901											0.582263	1.10136	0.585496	0.817931										0.582288	0.847289	0.667621	0.561765
	0.502431	1.07097	0.558665	0.382463											0.607929	1.1295	0.580294	0.839038										0.534357	0.855261	0.662221	0.548869
	0.476004	0.870486	0.544345	0.435803											0.579529	1.1889	0.612415	0.815865										0.571187	0.826831	0.736905	0.64718
	0.487361	1.07386	0.596934	0.442939											0.595465	1.10351	0.593752	0.831										0.514807	0.810098	0.671361	0.63233
	0.486915	1.09859	0.512774	0.462366											0.600251	1.14308	0.577732	0.875654										0.591582	0.817925	0.681894	0.694065
	0.489217	1.09993	0.535631	0.436679											0.570509	1.23686	0.558274	0.833588										0.562232	0.806626	0.706486	0.654575
	0.480617	1.07884	0.582837	0.406854											0.549879	1.19108	0.604198	1.07056										0.562796	0.831039	0.604922	0.677507
	0.471705	1.06509	0.522567	0.386514											0.577267	1.08579	0.590799	1.08353										0.641787	0.821226	0.705626	0.624897
	0.459968	0.827549	0.522783	0.388229											0.590827	1.29732	0.607332	1.13857										0.620952	0.884376	0.69652	0.600801
	0.477877	0.805927	0.571969	0.37902											0.597734	1.24489	0.595888	0.893839										0.673757	0.857341	0.643664	0.722149
	0.498945	0.711884	0.502102	0.397176											0.601835	1.31901	0.607877	1.02542										0.618662	0.794071	0.662362	0.69699
	0.483233	0.660681	0.529704	0.439807											0.572053	1.22352	0.613928	1.06869										0.621467	0.873273	0.604628	0.577375
	0.487464	0.929717	0.537582	0.38877											0.572818	1.10276	0.571155	1.07006										0.589014	0.880074	0.668609	0.61491
	0.482779	0.78649	0.545032	0.434513											0.613258	1.20432	0.585499	1.19183										0.59385	0.840765	0.578255	0.661937
	0.477813	0.710599	0.497659	0.37498											0.648609	1.13926	0.573455	1.16945										0.629606	0.837929	0.697253	0.664969
	0.46885	0.763451	0.565138	0.392697											0.543982	1.09873	0.633973	1.07267										0.622878	0.697399	0.697524	0.68775
	0.480531	0.746397	0.559583	0.408252											0.561377	1.17789	0.615917	1.05308										0.660416	0.822461	0.704055	0.599811
	0.468678	0.819049	0.590896	0.389849											0.591918	1.1472	0.587481	1.13202										0.597573	0.830401	0.658024	0.626612
	0.494897	0.782001	0.567764	0.376012											0.583683	1.16318	0.588502	1.1846										0.52352	0.791776	0.679542	0.685451
	0.507391	0.86657	0.527397	0.392099											0.579693	1.19044	0.605775	1.12829										0.625337	0.583155	0.711763	0.715456
	0.491408	0.912792	0.503192	0.376752											0.621236	1.24992	0.621297	1.10114										0.675941	0.600337	0.722624	0.652396
	0.498321	0.895331	0.524674	0.393505											0.585679	1.19826	0.626088	1.15294										0.632704	0.684611	0.74276	0.685377
	0.48141	0.947109	0.563336	0.388547											0.568795	1.17461	0.606691	1.19988										0.633537	0.571309	0.708582	0.627223
	0.488201	0.88829	0.516378	0.404586											0.553422	1.11203	0.568138	1.13961										0.638424	0.661399	0.737492	0.731712
	0.473728	0.920037	0.53079	0.403291											0.562137	1.16879	0.620188	1.14758										0.663152	0.634661	0.675828	0.626137
	0.508029	0.950634	0.528243	0.402975											0.571921	1.21503	0.588633	1.09129										0.63127	0.667289	0.624447	0.710441
	0.477151	0.903494	0.505322	0.369368											0.599651	1.21119	0.598084	1.13455										0.638444	0.579637	0.672816	0.653506
	0.468934	0.928642	0.547103	0.39286											0.553578	1.36664	0.593853	1.10417										0.573583	0.583913	0.654277	0.664444
	0.480758	0.945754	0.534443	0.394121											0.593738	1.17961	0.610973	1.02861										0.627211	0.591408	0.657792	0.672956
	0.501176	0.935272	0.591382	0.411852											0.603664	1.28	0.591257	1.09649										0.616563	0.585974	0.672565	0.578675
	0.467341	0.810839	0.52891	0.389648											0.573181	1.245	0.588224	1.14007										0.622062	0.632874	0.685149	0.674841
	0.469461	0.746549	0.526032	0.404865											0.606114	1.32427	0.567953	1.18506										0.627728	0.665494	0.681436	0.65825
	0.50399	0.872047	0.564406	0.419106											0.590302	1.31801	0.612466	1.05295										0.635297	0.607423	0.678682	0.597338
	0.474681	0.782525	0.53453	0.380622											0.57974	1.25216	0.593055	1.13009										0.644743	0.700517	0.667108	0.621446
	0.485181	0.639609	0.546107	0.399423											0.59642	1.29129	0.595692	1.02084										0.593426	0.78784	0.67195	0.577661
	0.49615	0.688088	0.531431	0.405594											0.56402	1.30476	0.62818	1.03771										0.567896	0.782579	0.681613	0.614633
	0.468519	0.80759	0.511994	0.393986											0.586154	1.15225	0.56474	1.16957										0.60878	0.772234	0.66233	0.653133
	0.494109	0.739227	0.524024	0.373002											0.555428	1.21725	0.582327	1.15713										0.669529	0.868316	0.657913	0.691643
	0.485163	0.776675	0.561579	0.387889											0.563898	1.08056	0.557579	1.03031										0.65567	0.629817	0.613206	0.685933
	0.452396	0.719225	0.559618	0.411569											0.595721	1.18407	0.594766	0.98969										0.631117	0.642407	0.60419	0.692216
	0.468182	0.742477	0.534185	0.386457											0.622175	1.21093	0.591362	1.12537										0.673222	0.625089	0.681485	0.672376
	0.48093	0.763383	0.562969	0.380718											0.594875	1.18642	0.593663	0.935607										0.633105	0.658763	0.678924	0.628908
	0.489725	0.781779	0.509332	0.386013											0.61503	1.21405	0.604669	1.13896										0.625423	0.667435	0.700889	0.657345
	0.472207	0.798574	0.62526	0.401031											0.560765	1.32152	0.615481	1.09837										0.623896	0.659766	0.605919	0.646927
	0.491721	0.849415	0.564147	0.391538											0.580944	1.28301	0.572641	0.988309										0.606678	0.581704	0.569327	0.673353
	0.49793	0.785583	0.518819	0.384683											0.540082	1.26297	0.581069	0.908327										0.623899	0.723128	0.660079	0.674131
	0.470389	0.787204	0.500235	0.382336											0.627345	1.19821	0.591603	0.980614										0.610447	0.727889	0.669367	0.648683
	0.474749	0.7595	0.522005	0.404004											0.629493	1.28703	0.573598	0.9081										0.491184	0.684855	0.664107	0.655752
	0.491555	0.72939	0.519253	0.391404											0.599884	1.34216	0.574234	0.970234										0.585281	0.696348	0.691107	0.688934
	0.47925	0.7347	0.503023	0.391155											0.584676	1.30914	0.599616	0.884933										0.595246	0.681052	0.678896	0.665464
	0.48637	0.832956	0.590569	0.391944											0.583015	1.25541	0.628314	0.889991										0.581614	0.702832	0.672604	0.680172
	0.496377	0.763484	0.58497	0.374013											0.606998	1.30812	0.618923	0.9189										0.621345	0.698427	0.650858	0.661837
	0.469964	0.769693	0.500929	0.397826											0.592765	1.33551	0.629264	1.04853										0.637468	0.759957	0.651926	0.656118
	0.48043	0.792872	0.526749	0.401122											0.605192	1.30336	0.602855	0.907917										0.625791	0.785857	0.674544	0.695547
	0.504933	0.727104	0.551306	0.394397											0.572998	1.30399	0.63314	0.929192										0.674401	0.780445	0.670742	0.663899
	0.468632	0.739726	0.539917	0.394188											0.574349	1.41911	0.634642	1.11143										0.665157	0.821826	0.64936	0.780055
	0.461313	0.840063	0.53493	0.392159											0.593129	1.31529	0.601383	0.911										0.654674	0.763192	0.690783	0.754348
	0.481097	0.76778	0.518012	0.419174											0.566598	1.28627	0.59166	1.0527										0.633445	0.737964	0.640423	0.73888
	0.473052	0.908282	0.566288	0.384947											0.578924	1.25579	0.60421	0.90935										0.64942	0.584372	0.630659	0.659014
	0.475317	0.976068	0.564244	0.424106											0.542287	1.34762	0.570176	0.864714										0.640807	0.628232	0.648896	0.704129
	0.475383	0.755977	0.56003	0.375841											0.552539	1.33597	0.593881	0.852592										0.643949	0.75164	0.636424	0.593749
	0.493043	0.940746	0.574201	0.378172											0.614884	1.35255	0.614132	0.85693										0.598668	0.674731	0.635698	0.681123
	0.495333	0.924925	0.521017	0.398851											0.592136	1.31731	0.615618	0.905965										0.610183	0.593987	0.608229	0.651126
	0.475632	0.89766	0.61136	0.399363											0.580652	1.2809	0.61102	0.850427										0.635044	0.587351	0.630797	0.610512
	0.476073	0.797091	0.583941	0.370122											0.587912	1.38047	0.590563	0.937692										0.568248	0.760093	0.639303	0.623433
	0.485462	0.731676	0.549681	0.391727											0.582626	1.34341	0.598086	0.971219										0.631813	0.8062	0.697625	0.651209
	0.467313	0.748882	0.560263	0.38571											0.604933	1.28206	0.602725	0.880203										0.602788	0.704059	0.588022	0.585212
	0.482651	0.755652	0.538957	0.389705											0.562097	1.36433	0.59426	1.04443										0.563143	0.750739	0.654204	0.649153
	0.467971	0.861237	0.535127	0.395871											0.559317	1.42364	0.57412	0.980342										0.61749	0.673844	0.605089	0.666548
	0.481258	0.75027	0.538544	0.383318											0.589709	1.27747	0.592973	1.02765										0.636522	0.611499	0.715462	0.627775
	0.494718	0.734382	0.548633	0.386878											0.593576	1.36774	0.607405	0.903933										0.659289	0.573359	0.633399	0.64304
	0.471591	0.828108	0.560711	0.371752											0.599371	1.31645	0.615224	0.870079										0.648578	0.625838	0.651117	0.602586
	0.466491	0.763886	0.527778	0.368464											0.579401	1.34543	0.580784	0.829913										0.638286	0.721877	0.643856	0.6807
	0.481568	0.782433	0.570555	0.38564											0.589566	1.37274	0.583404	0.911714										0.602456	0.635772	0.643985	0.73643
	0.484952	0.785871	0.628978	0.378917											0.598921	1.29109	0.592907	0.929316										0.587274	0.773021	0.639078	0.708458
	0.474803	0.740127	0.537826	0.371833											0.601061	1.2973	0.570061	0.902018										0.632077	0.701583	0.648637	0.683519
	0.480468	0.802567	0.539457	0.391524											0.575526	1.35448	0.595649	0.833346										0.595822	0.717396	0.652863	0.64994
	0.484191	0.789527	0.548549	0.373529											0.571965	1.26208	0.583469	0.874591										0.638807	0.77851	0.722678	0.687074
	0.497223	0.750091	0.543186	0.390492											0.586495	1.27422	0.546798	0.812474										0.593409	0.726108	0.67264	0.610958
	0.483347	0.947117	0.567127	0.37287											0.592303	1.28105	0.611249	0.890328										0.682655	0.620184	0.560574	0.668731
	0.482204	0.895202	0.624859	0.394751											0.569822	1.37324	0.590075	0.856954										0.658486	0.629047	0.538341	0.628736
	0.468054	0.970452	0.566361	0.386707											0.558816	1.25272	0.564509	0.928124										0.637737	0.568842	0.701388	0.741211
	0.468919	0.839188	0.486698	0.406651											0.564275	1.31804	0.563163	0.775662										0.6247	0.587669	0.66955	0.690916
	0.475278	0.874212	0.563335	0.386845											0.580467	1.2031	0.562542	0.818697										0.564321	0.596434	0.646262	0.701048
	0.479568	0.85073	0.531235	0.385525											0.568603	1.33478	0.594369	0.911047										0.586894	0.596179	0.664288	0.652845
	0.474761	0.925813	0.546132	0.383918											0.589795	1.21292	0.596828	0.825308										0.62006	0.614092	0.651079	0.605043
	0.47801	0.858853	0.612394	0.401424											0.584694	1.31278	0.61594	0.87692										0.635715	0.580535	0.597114	0.641902
	0.486915	0.822162	0.583288	0.385054											0.57428	1.35186	0.569423	0.859521										0.571948	0.607426	0.611092	0.699435
	0.49768	0.840654	0.540746	0.384449											0.582919	1.2709	0.60629	0.820383										0.618485	0.567106	0.593062	0.611885
	0.505637	0.938838	0.615854	0.408819											0.598034	1.21816	0.569011	0.900743										0.663847	0.555303	0.589253	0.620478
	0.495011	0.858108	0.557074	0.39602											0.625297	1.26936	0.595837	0.841115										0.681138	0.611632	0.589428	0.543872
	0.485843	0.888795	0.607028	0.442547											0.578905	1.16988	0.626791	0.827828										0.69781	0.573555	0.645551	0.572047
	0.472834	0.964827	0.589697	0.430359											0.60691	1.21544	0.599409	0.831915										0.594497	0.638118	0.661852	0.622497
	0.463388	0.886844	0.509969	0.428861											0.561183	1.21076	0.567857	0.931427										0.58408	0.596192	0.776447	0.550757
	0.490415	0.887951	0.539483	0.443465											0.565097	1.16994	0.575003	0.868228										0.602363	0.601163	0.691508	0.590815
	0.475203	0.924295	0.588683	0.447065											0.569149	1.27664	0.590214	0.864706										0.637245	0.697003	0.625473	0.532463
	0.460838	0.956902	0.590194	0.432081											0.586463	1.15904	0.55467	0.841872										0.594426	0.685043	0.61274	0.554813
	0.479402	0.998256	0.560929	0.434512											0.593447	1.25942	0.618763	0.839341										0.653959	0.644308	0.657901	0.530967
	0.478966	0.804513	0.562987	0.449162											0.575547	1.29618	0.578895	0.808856										0.642469	0.773319	0.747337	0.538807
	0.477563	0.815751	0.565032	0.441368											0.567134	1.19513	0.618364	0.786238										0.603556	0.827431	0.75447	0.577756
	0.481491	0.830392	0.52488	0.443713											0.588736	1.13106	0.566348	0.80067										0.650262	0.810768	0.737479	0.526888
	0.487883	0.835476	0.586429	0.4497											0.58285	1.09357	0.595202	0.886726										0.662173	0.805398	0.625349	0.512538
	0.46382	0.828863	0.568965	0.451109											0.601964	1.18212	0.580818	0.832478										0.635296	0.751415	0.759671	0.545902
	0.452214	0.890627	0.542023	0.430856											0.59582	1.03673	0.630848	0.848869										0.666086	0.869916	0.659622	0.564454
	0.480037	0.830718	0.512915	0.456939											0.544531	1.10087	0.58326	0.905659										0.625653	0.80374	0.736699	0.53369
	0.488059	0.782692	0.618958	0.444925											0.576115	1.16282	0.592647	0.867821										0.615092	0.781484	0.663774	0.596861
	0.491453	0.784054	0.511446	0.43765											0.584423	1.15018	0.600254	0.917848										0.61884	0.771657	0.662624	0.52782
	0.470933	0.803026	0.549882	0.430678											0.554067	1.12057	0.578219	0.859044										0.626787	0.820216	0.691364	0.494952
	0.465329	0.747243	0.549673	0.448565											0.59424	1.08147	0.583145	0.864815										0.651793	0.866471	0.686185	0.535665
	0.464197	0.798607	0.57607	0.41715											0.605564	1.11793	0.588884	0.902684										0.650545	0.840408	0.707001	0.574271
	0.476355	0.832972	0.594042	0.430331											0.568657	1.24439	0.584679	0.862068										0.652605	0.838237	0.670388	0.600578
	0.465367	0.797712	0.587984	0.440609											0.58305	1.1965	0.594585	0.878617										0.667872	0.809836	0.661336	0.599922
	0.481156	0.768263	0.57277	0.420107											0.604885	1.14517	0.576673	0.83835										0.65015	0.840857	0.583425	0.59791
	0.475687	0.880311	0.542716	0.453019											0.604186	1.12364	0.580725	0.945406										0.570854	0.611492	0.642705	0.633861
	0.476087	0.886657	0.558827	0.445311											0.565648	1.23689	0.62004	0.894674										0.602389	0.579133	0.705388	0.547594
	0.480592	0.858456	0.602521	0.410411											0.591798	1.16798	0.58036	0.8623										0.617954	0.571459	0.742429	0.560775
	0.484531	0.688805	0.564076	0.431214											0.593931	1.13246	0.586425	0.896632										0.629022	0.638612	0.659232	0.552706
	0.497131	0.756199	0.620011	0.438856											0.605321	1.27262	0.608978	0.927383										0.596775	0.687321	0.662261	0.559898
	0.465215	0.706622	0.588345	0.441169											0.596011	1.13676	0.596917	0.806044										0.590008	0.771254	0.713572	0.58713
	0.496256	0.816198	0.607706	0.456188											0.604474	1.07071	0.622467	0.884069										0.500154	0.768564	0.68621	0.583687
	0.475582	0.796378	0.599832	0.422624											0.590715	1.12183	0.610568	0.849536										0.526562	0.781038	0.800146	0.596666
	0.479561	0.906182	0.580918	0.433687											0.573174	1.14931	0.604485	0.897545										0.512607	0.748237	0.669653	0.570937
	0.489262	0.779498	0.605463	0.436958											0.560312	1.17162	0.604852	0.873092										0.544581	0.787148	0.735559	0.526377
	0.484703	0.803941	0.652752	0.437814											0.574913	1.11137	0.612681	0.830365										0.595802	0.809406	0.701064	0.533421
	0.494749	0.78698	0.562617	0.436594											0.578434	1.14435	0.603605	0.87344										0.617738	0.845393	0.751129	0.58697
	0.489182	0.8489	0.629573	0.439751											0.573785	1.21756	0.618076	0.849327										0.520124	0.743003	0.704145	0.560847
	0.495599	0.696645	0.642673	0.434614											0.566161	1.16318	0.598968	0.877454										0.51095	0.873417	0.676705	0.602812
	0.473808	0.789236	0.619222	0.430594											0.564643	1.15037	0.588887	0.895494										0.535274	0.794256	0.687467	0.575682
	0.488051	0.696282	0.593386	0.434506											0.577952	1.17439	0.609362	0.881242										0.50142	0.807775	0.684003	0.577714
	0.476077	0.753644	0.578883	0.470886											0.577461	1.11784	0.587589	0.927498										0.556145	0.814146	0.710632	0.571366
	0.499486	0.790632	0.522551	0.452489											0.545547	1.18248	0.572651	0.953246										0.536042	0.64526	0.714566	0.510462
	0.473679	0.804572	0.547928	0.449672											0.592612	1.14463	0.590263	0.951862										0.580225	0.633033	0.674072	0.629853
	0.495247	0.739342	0.576169	0.431686											0.55968	1.12661	0.568624	1.17023										0.490577	0.719656	0.697926	0.666635
	0.504347	0.742458	0.567961	0.432908											0.576346	1.20359	0.621979	1.09556										0.527206	0.690783	0.670693	0.598287
	0.479885	0.780859	0.558185	0.454487											0.609538	1.29901	0.61467	0.966667										0.524588	0.645723	0.696018	0.534487
	0.487534	0.748097	0.567195	0.403357											0.614368	1.17641	0.599696	0.895768										0.513664	0.680592	0.657618	0.564022
	0.476849	0.756376	0.551622	0.432485											0.596872	1.20481	0.610755	0.903506										0.516161	0.626907	0.706638	0.524599
	0.500985	0.75594	0.539076	0.421381											0.599488	1.35682	0.599298	0.926										0.491562	0.633001	0.68203	0.613021
	0.498554	0.76159	0.571625	0.44438											0.613623	1.1437	0.617199	0.818739										0.517817	0.609203	0.773314	0.614001
	0.470894	0.734543	0.571994	0.425988											0.573062	1.14688	0.566557	0.812747										0.525545	0.610606	0.734901	0.605747
	0.487386	0.794371	0.467939	0.444731											0.584154	1.20695	0.621096	0.861448										0.5808	0.701653	0.822645	0.625529
	0.504976	0.781546	0.524056	0.42386											0.545486	1.2394	0.590562	0.822054										0.519975	0.628498	0.706989	0.594339
	0.489167	0.876321	0.593357	0.424457											0.596095	1.24984	0.593866	1.09299										0.489524	0.588449	0.790195	0.602114
	0.460628	0.883723	0.574403	0.41459											0.555858	1.23176	0.592089	0.870619										0.533585	0.618975	0.8108	0.591068
	0.504532	0.711316	0.565859	0.422027											0.58043	1.30195	0.617149	0.825129										0.554262	0.841205	0.789733	0.613466
	0.502647	0.758359	0.536067	0.449254											0.603353	1.18259	0.624418	0.854181										0.517375	0.741331	0.810235	0.570587
	0.512784	0.834748	0.555095	0.450232											0.629169	1.17905	0.569154	0.775174										0.533995	0.704952	0.674053	0.50625
	0.467481	0.7338	0.596139	0.421547											0.600685	1.20492	0.606215	0.785828										0.632968	0.748899	0.835715	0.586209
	0.488725	0.700503	0.576098	0.417775											0.570373	1.2759	0.593522	0.778515										0.622505	0.72446	0.740254	0.602556
	0.504061	0.778073	0.625755	0.420485											0.585623	1.20103	0.577545	0.829963										0.601911	0.791359	0.788438	0.619521
	0.47265	0.794796	0.593922	0.458787											0.602612	1.28593	0.600555	0.81691										0.657864	0.743078	0.753139	0.579011
	0.458552	0.738982	0.611475	0.410747											0.562077	1.30826	0.584717	0.807159										0.637999	0.812387	0.768461	0.669903
	0.475905	0.818522	0.542777	0.372442											0.585826	1.26516	0.58777	0.825482										0.640397	0.728431	0.775671	0.629093
	0.479989	0.76612	0.602934	0.419019											0.583504	1.16825	0.589658	0.798643										0.602526	0.776588	0.844855	0.684711
	0.477239	0.76315	0.539564	0.420035											0.580129	1.23249	0.581442	0.844276										0.638508	0.765783	0.771723	0.700785
	0.46042	0.709773	0.560402	0.434623											0.566524	1.22905	0.586311	0.831087										0.640673	0.792928	0.73755	0.630382
	0.472437	0.751545	0.531446	0.406656											0.577171	1.14482	0.584101	0.860912										0.634115	0.833584	0.823661	0.598014
	0.462882	0.713875	0.640954	0.395814											0.576958	1.2791	0.58863	0.779388										0.627411	0.878742	0.75827	0.649372
	0.472597	0.698378	0.514383	0.427659											0.652019	1.35054	0.613908	0.767653										0.587014	0.766408	0.867153	0.644775
	0.476728	0.699957	0.580779	0.435424											0.606561	1.27611	0.591795	0.871856										0.646696	0.766	0.757729	0.671153
	0.475602	0.7354	0.555033	0.438969											0.563187	1.1759	0.576473	0.798002										0.617749	0.794386	0.712301	0.630363
	0.488297	0.738061	0.521073	0.436479											0.606159	1.16428	0.599141	0.802679										0.574686	0.745542	0.777414	0.635556
	0.479447	0.790062	0.510832	0.436803											0.621476	1.12432	0.559605	0.809712										0.572175	0.726659	0.788716	0.62998
	0.451102	0.779855	0.626987	0.419819											0.591852	1.10784	0.599169	0.824993										0.663428	0.75075	0.733107	0.689122
	0.487279	0.731514	0.554564	0.445916											0.591888	1.22044	0.606437	0.820972										0.567064	0.750153	0.873973	0.659938
	0.472796	0.745983	0.628794	0.443528											0.569958	1.19074	0.58592	0.847489										0.602917	0.672937	0.780543	0.656096
	0.502844	0.739856	0.567171	0.443293											0.597623	1.1073	0.584441	0.781923										0.613406	0.736029	0.820791	0.696565
	0.494313	0.69965	0.607652	0.400601											0.61771	1.14332	0.582727	0.804311										0.601243	0.768231	0.808668	0.595008
	0.485868	0.682408	0.575255	0.437747											0.582898	1.1678	0.603786	0.791322										0.642404	0.712113	0.783477	0.587787
	0.477027	0.693934	0.573943	0.436662											0.567973	1.10827	0.585849	0.815062										0.624719	0.853594	0.71752	0.644029
	0.473204	0.72302	0.579202	0.388438											0.569535	1.18795	0.635542	0.816244										0.657305	0.732429	0.730968	0.660469
	0.49017	0.636827	0.542457	0.424152											0.554943	1.23102	0.6071	0.837626										0.620415	0.886542	0.858379	0.59874
	0.462233	0.790712	0.577838	0.438331											0.593307	1.11302	0.594605	0.844456										0.620967	0.724421	0.760438	0.674196
	0.481036	0.839882	0.518717	0.4394											0.586652	1.32404	0.593668	0.868089										0.615485	0.689301	0.849992	0.64553
	0.484934	0.745036	0.561642	0.41603											0.533982	1.1262	0.595027	0.872047										0.541355	0.751506	0.840576	0.630576
	0.456147	0.760795	0.590519	0.423973											0.565407	1.21275	0.593055	0.841539										0.59422	0.818339	0.72448	0.67153
	0.489708	0.688909	0.565489	0.418962											0.601281	1.28366	0.614239	0.832273										0.549387	0.836265	0.770141	0.656638
	0.465966	0.825815	0.625844	0.394439											0.59618	1.23207	0.599256	0.830425										0.640933	0.840056	0.727523	0.566916
	0.482888	0.786132	0.567143	0.426157											0.612905	1.10271	0.58264	0.810256										0.557825	0.836137	0.707894	0.5881
	0.468987	0.655548	0.624033	0.43145											0.602479	1.15775	0.610408	0.850832										0.637396	0.890051	0.62722	0.592354
	0.468954	0.792836	0.577374	0.401228											0.572338	1.17156	0.601273	0.771716										0.628811	0.800741	0.685766	0.688713
	0.483673	0.776719	0.62989	0.433866											0.573839	1.10317	0.581039	0.833082										0.594711	0.830331	0.656898	0.56316
	0.477131	0.744734	0.603646	0.424805											0.582263	1.18752	0.620119	0.833243										0.635789	0.764228	0.671898	0.693787
	0.504353	0.699035	0.582308	0.432558											0.563024	1.19004	0.598684	0.83585										0.584281	0.797379	0.695898	0.649148
	0.4787	0.743579	0.496348	0.424317											0.596936	1.2121	0.592408	0.829657										0.57789	0.781521	0.739466	0.617006
	0.483505	0.728268	0.636642	0.365145											0.602433	1.14437	0.576273	0.842412										0.608093	0.794186	0.605592	0.670446
	0.465498	0.701961	0.632743	0.40286											0.597251	1.13771	0.584625	0.825836										0.659755	0.784613	0.764564	0.688559
	0.513674	0.767348	0.557493	0.4409											0.593925	1.21047	0.632864	0.86085										0.632469	0.745164	0.688806	0.596445
	0.480836	0.765011	0.565283	0.444202											0.564919	1.21171	0.619907	1.04486										0.596145	0.808689	0.691573	0.614883
	0.470578	0.71385	0.555396	0.395921											0.546535	1.12558	0.577257	1.20114										0.647112	0.839914	0.690515	0.770281
	0.491265	0.732901	0.58863	0.378726											0.585625	1.20749	0.602413	0.903698										0.608813	0.794479	0.625349	0.797487
	0.464928	0.722756	0.554924	0.405378											0.55723	1.16783	0.625527	1.06936										0.582775	0.821249	0.664412	0.781233
	0.481335	0.741961	0.621691	0.399882											0.627505	1.14708	0.58764	1.06585										0.554268	0.790696	0.698382	0.779451
	0.478007	0.683095	0.546731	0.406869											0.580866	1.20522	0.598465	1.00127										0.52233	0.8228	0.667338	0.649777
	0.494663	0.766751	0.629505	0.441988											0.602648	1.15396	0.605401	1.06463										0.502041	0.76881	0.774951	0.623222
	0.488658	0.716032	0.587974	0.436753											0.589217	1.15905	0.602682	1.06813										0.493152	0.78063	0.762235	0.622233
	0.47484	0.787406	0.62481	0.42717											0.605569	1.13731	0.609125	0.842088										0.60319	0.822626	0.711891	0.580115
	0.479961	0.741867	0.602823	0.441757											0.564947	1.16697	0.63835	0.775297										0.628762	0.808766	0.760565	0.637812
	0.475896	0.786827	0.610251	0.429244											0.576834	1.16098	0.601642	0.854429										0.640314	0.780355	0.85977	0.627905
	0.480971	0.687776	0.488602	0.444983											0.583381	1.15605	0.611191	0.812025										0.58195	0.763739	0.808076	0.614221
	0.472765	0.763651	0.573887	0.449348											0.56517	1.14319	0.577107	0.917052										0.602795	0.81506	0.81906	0.617363
	0.491216	0.747487	0.569486	0.432678											0.584114	1.10586	0.607586	0.826484										0.602789	0.826265	0.770485	0.646548
	0.500425	0.663576	0.561196	0.425677											0.580195	1.17361	0.60883	0.852782										0.624399	0.932254	0.81047	0.617483
	0.497326	0.727499	0.577378	0.43905											0.555267	1.13249	0.640589	0.822071										0.574993	0.799052	0.780682	0.649077
	0.471276	0.748119	0.564884	0.441622											0.591984	1.11311	0.590302	0.813307										0.619769	0.816121	0.764423	0.592126
	0.478199	0.918676	0.570111	0.427875											0.574618	1.22265	0.595528	0.862893										0.660386	0.591352	0.754944	0.660731
	0.463704	0.946087	0.597718	0.434017											0.558961	1.16537	0.610437	0.833883										0.60673	0.603737	0.824199	0.607201
	0.480917	0.879392	0.567445	0.424238											0.608859	1.11517	0.591593	0.887154										0.623373	0.703652	0.717063	0.601702
	0.47517	0.949927	0.591596	0.435244											0.640167	1.04314	0.577073	0.828778										0.65163	0.579004	0.746831	0.645831
	0.476156	1.03052	0.496131	0.420111											0.593486	0.981925	0.621396	0.852942										0.60245	0.603949	0.741265	0.691797
	0.49498	0.968684	0.524495	0.435786											0.577506	1.01109	0.619027	0.871341										0.635545	0.562225	0.826454	0.59686
	0.488861	0.857345	0.502941	0.439852											0.594371	1.07912	0.589204	0.797417										0.645292	0.535278	0.742446	0.68145
	0.474683	0.7721	0.474048	0.438185											0.652043	1.12085	0.590409	0.803062										0.604791	0.890028	0.901513	0.654676
	0.48817	0.695639	0.461339	0.42535											0.569921	1.23793	0.579483	0.799056										0.60461	0.815297	0.754404	0.642112
	0.49856	0.761623	0.494733	0.409126											0.597906	1.17449	0.565944	1.01967										0.578731	0.834618	0.788403	0.63735
	0.474803	0.639014	0.579073	0.402831											0.603833	1.16433	0.603216	0.927199										0.630106	0.898407	0.746649	0.701544
	0.473112	0.670306	0.519395	0.453953											0.582068	1.03642	0.588232	0.999738										0.603017	0.899755	0.741932	0.558554
	0.480677	0.651181	0.52607	0.398711											0.590059	1.22569	0.596381	1.06174										0.605043	0.814424	0.777431	0.779792
	0.471504	0.676726	0.488084	0.454948											0.554867	1.1736	0.607021	0.890071										0.639896	0.861745	0.803132	0.665831
	0.47952	0.767013	0.572624	0.443818											0.578862	1.13726	0.569745	0.905222										0.550056	0.820451	0.742788	0.647249
	0.466374	0.648549	0.4543	0.449192											0.61664	1.2222	0.577972	0.841858										0.618568	0.908156	0.856795	0.616776
	0.483499	0.693679	0.504609	0.448877											0.568599	1.17911	0.570567	0.943576										0.616483	0.952202	0.853459	0.558541
	0.485609	0.762151	0.546897	0.429739											0.56675	1.18577	0.583078	0.899122										0.536052	0.851414	0.834866	0.636987
	0.456567	0.70685	0.562196	0.463843											0.602351	1.09873	0.612328	0.943532										0.657323	0.848077	0.713382	0.63552
	0.461843	0.705165	0.497661	0.446009											0.577514	1.16262	0.578749	0.921458										0.594375	0.765693	0.764715	0.659691
	0.484899	0.794199	0.557359	0.455899											0.577357	1.1419	0.59545	0.981946										0.574524	0.816834	0.842273	0.635901
	0.471349	0.705982	0.53684	0.4402											0.597291	1.20454	0.574722	0.915603										0.623504	0.799562	0.826525	0.587499
	0.477159	0.762514	0.576181	0.417624											0.598701	1.20337	0.586158	0.852937										0.604426	0.777746	0.766277	0.687063
	0.482479	0.764912	0.586868	0.433725											0.584481	1.16129	0.590729	0.85903										0.61477	0.809119	0.844892	0.59694
	0.476901	0.757364	0.532528	0.436437											0.565293	1.23613	0.594785	0.895275										0.593318	0.793425	0.911033	0.632156
	0.483677	0.759246	0.511424	0.428986											0.595875	1.16447	0.599572	0.945129										0.69201	0.736841	0.969072	0.640132
	0.470883	0.781128	0.504331	0.419069											0.573713	1.22188	0.589925	0.840529										0.648028	0.784161	0.994067	0.653385
	0.468813	0.789205	0.516985	0.438909											0.600504	1.19495	0.579011	0.866172										0.656954	0.815611	0.725573	0.642336
	0.490481	0.774629	0.457473	0.434733											0.569615	1.15578	0.564034	0.926288										0.695087	0.757849	0.752987	0.667307
	0.479194	0.737948	0.520052	0.413132											0.559294	1.16791	0.592662	0.879714										0.581193	0.793661	0.769753	0.619746
	0.481495	0.82917	0.51984	0.418408											0.595138	1.14065	0.595991	0.875878										0.634051	0.807231	0.810882	0.6198
	0.469341	0.735354	0.511763	0.477096											0.58096	1.0625	0.609337	0.820056										0.550437	0.793855	0.836855	0.652324
	0.470049	0.746146	0.504143	0.415642											0.598653	1.11178	0.574928	0.916919										0.564704	0.773567	0.806067	0.625275
	0.476014	0.743918	0.620862	0.387058											0.562791	1.12176	0.588716	0.954143										0.63196	0.78018	0.835078	0.685449
	0.505361	0.816178	0.621272	0.379333											0.585572	1.10277	0.571228	0.895987										0.561489	0.773587	0.771114	0.662603
	0.47871	0.767372	0.561314	0.434661											0.563648	1.17431	0.584523	1.09694										0.575241	0.811953	0.70865	0.661059
	0.496784	0.809312	0.644473	0.447505											0.596616	1.26293	0.583583	0.892707										0.679642	0.672553	0.710818	0.655688
	0.486675	0.830298	0.522678	0.429099											0.579502	1.24486	0.575822	0.970042										0.627102	0.764656	0.743583	0.608492
	0.474399	0.745621	0.503049	0.445236											0.559201	1.16614	0.588689	0.855346										0.600314	0.740201	0.764545	0.640475
	0.480012	0.825716	0.518106	0.424657											0.593842	1.2691	0.58703	0.88778										0.59074	0.83096	0.792196	0.59122
	0.494585	0.817032	0.550281	0.453394											0.612845	1.25594	0.580755	0.874227										0.641867	0.673631	0.575525	0.595497
	0.481283	0.837036	0.463837	0.421608											0.616819	1.11372	0.602092	0.887609										0.603016	0.709001	0.735419	0.644625
	0.468113	0.814294	0.471152	0.424742											0.55545	1.12914	0.55942	0.888716										0.579484	0.807116	0.700436	0.665861
	0.476901	0.832205	0.470313	0.378573											0.579139	1.12107	0.589788	0.87921										0.606985	0.710154	0.780227	0.684618
	0.461997	0.677853	0.563436	0.432152											0.547246	1.08663	0.596827	0.902916										0.602756	0.757339	0.748563	0.632314
	0.494747	0.783654	0.5331	0.384707											0.578831	1.15391	0.590665	0.816404										0.6945	0.783804	0.732247	0.678305
	0.486346	0.747	0.499389	0.391308											0.579032	1.13253	0.577263	0.878072										0.594647	0.769772	0.720176	0.692222
	0.466001	0.762953	0.559691	0.377291											0.561885	1.17195	0.587994	0.849605										0.637109	0.751586	0.591261	0.711373
	0.465864	0.709881	0.511318	0.381516											0.568698	1.14533	0.622596	0.814916										0.645123	0.680498	0.708252	0.679452
	0.509194	0.717724	0.530193	0.374071											0.554679	1.08982	0.578627	0.83879										0.53805	0.775504	0.677676	0.656884
	0.483112	0.8073	0.551649	0.37037											0.555548	1.07766	0.580301	0.847678										0.561337	0.750227	0.679472	0.716068
	0.524875	0.733347	0.519355	0.405602											0.57227	1.08004	0.594799	1.0183										0.584881	0.789304	0.607693	0.723914
	0.465783	0.809055	0.508183	0.36906											0.578412	1.13683	0.568349	0.821885										0.593449	0.701922	0.711715	0.696387
	0.477268	0.778278	0.560198	0.395378											0.554352	1.16477	0.622058	0.871433										0.54532	0.683773	0.708122	0.672233
	0.486005	0.690913	0.563345	0.39665											0.587297	1.20003	0.58641	0.855076										0.592301	0.783863	0.736317	0.722161
	0.482618	0.719233	0.531167	0.380413											0.57172	1.18492	0.571839	0.940877										0.552407	0.796841	0.740415	0.68947
	0.476839	0.735577	0.537331	0.385766											0.544761	1.1491	0.594127	0.922383										0.514752	0.78931	0.753771	0.697311
	0.490254	0.737848	0.521684	0.39102											0.558106	1.13286	0.566126	0.922358										0.52381	0.702916	0.704396	0.676992
	0.469602	0.813293	0.47918	0.408162											0.56246	1.19068	0.621836	0.934435										0.602601	0.72042	0.684609	0.629763
	0.478675	0.819474	0.472627	0.440052											0.578028	1.07434	0.573687	0.880394										0.575129	0.738546	0.750777	0.642743
	0.48196	0.80218	0.465647	0.444919											0.5654	1.15778	0.549968	0.89502										0.536341	0.777726	0.688164	0.68746
	0.4942	0.795308	0.494357	0.385353											0.604815	1.12551	0.573755	0.893144										0.552122	0.836933	0.774888	0.686166
	0.469737	0.793423	0.564969	0.446359											0.574146	1.02978	0.604239	0.914785										0.642407	0.828036	0.641957	0.61363
	0.481703	0.799316	0.536237	0.384233											0.613404	1.03477	0.581209	0.834399										0.492399	0.864089	0.685533	0.70459
	0.472353	0.811997	0.513777	0.433857											0.55005	1.01362	0.615299	0.855882										0.582777	0.835967	0.757114	0.687057
	0.461109	0.882781	0.51915	0.452845											0.591616	1.06579	0.571305	0.841145										0.618159	0.887362	0.712245	0.638412
	0.468813	0.839973	0.598079	0.390518											0.638618	1.00823	0.597527	0.830718										0.608765	0.839513	0.653199	0.716236
	0.491565	0.797819	0.564007	0.37575											0.576852	1.05337	0.61518	0.817949										0.541103	0.915213	0.695424	0.690264
	0.480361	0.863552	0.579571	0.461411											0.606093	0.955537	0.603525	0.8934										0.568653	0.770554	0.78577	0.669016
	0.485019	0.848828	0.558536	0.413571											0.620181	0.938186	0.607016	0.879395										0.574976	0.794856	0.690053	0.701884
	0.497435	0.836245	0.579148	0.386962											0.570856	0.923557	0.588028	0.874563										0.606269	0.797429	0.753505	0.713454
	0.497267	0.838972	0.497488	0.394515											0.624677	0.920407	0.626921	0.844923										0.579992	0.812988	0.705853	0.649856
	0.50403	0.948897	0.529409	0.425212											0.619772	0.931651	0.61995	0.861363										0.542322	0.763958	0.719007	0.639866
	0.482744	0.873971	0.563107	0.399836											0.578429	0.853809	0.598267	0.812983										0.589599	0.827266	0.7342	0.72916
	0.479702	0.860959	0.554024	0.375512											0.599124	0.901548	0.605899	0.923066										0.548224	0.820725	0.681706	0.728806
	0.472452	0.890298	0.540078	0.409249											0.562535	0.828233	0.578968	1.01052										0.624367	0.709976	0.782537	0.62971
	0.503394	0.89754	0.534519	0.396522											0.601839	0.939628	0.588193	0.989091										0.559454	0.799813	0.749209	0.71499
	0.477989	0.937095	0.576323	0.365145											0.580569	0.958641	0.608462	0.881167										0.626491	0.802165	0.699099	0.663018
	0.481831	0.854795	0.57589	0.385857											0.590136	0.960909	0.592017	1.11844										0.652344	0.786543	0.691937	0.658582
	0.473975	0.85199	0.468769	0.376398											0.5742	1.02363	0.584579	1.09917										0.603869	0.831347	0.733573	0.704333
	0.485734	0.814774	0.530265	0.381573											0.582866	1.03249	0.591917	1.13725										0.601532	0.819144	0.751342	0.72251
	0.461266	0.804878	0.572342	0.402914											0.558945	0.876836	0.592072	0.974631										0.569671	0.745971	0.665388	0.686253
	0.463682	0.924249	0.573718	0.373039											0.572721	0.919499	0.606534	1.03668										0.621663	0.780196	0.704041	0.710606
	0.467462	0.938999	0.542516	0.383334											0.550702	0.913475	0.585863	0.846185										0.579604	0.766657	0.710951	0.668591
	0.487116	0.95161	0.525362	0.384299											0.612006	0.993487	0.578515	0.783727										0.553239	0.775621	0.738633	0.744087
	0.453905	0.918506	0.513686	0.401977											0.592955	0.926266	0.594633	1.07282										0.60226	0.755661	0.717268	0.686467
	0.473441	0.919312	0.519367	0.397184											0.584644	0.881502	0.612266	0.896451										0.588699	0.682781	0.713477	0.617116
	0.471788	0.865882	0.515967	0.39528											0.565203	0.932526	0.591475	0.946186										0.579484	0.81123	0.707827	0.610283
	0.507175	0.834552	0.547088	0.402454											0.568059	0.959018	0.564615	1.04216										0.59261	0.742356	0.653013	0.691607
	0.46127	0.8917	0.551089	0.409236											0.57707	0.904037	0.581223	0.936423										0.609053	0.763361	0.662901	0.718212
	0.471604	0.872023	0.528577	0.369462											0.594246	1.00234	0.58472	0.881712										0.601483	0.798457	0.676919	0.77098
	0.48215	0.966035	0.538131	0.383961											0.584268	0.945247	0.613099	0.86263										0.666398	0.748889	0.685905	0.773214
	0.499934	0.937865	0.544303	0.399024											0.607622	0.947759	0.587359	0.880147										0.625811	0.714346	0.687416	0.737915
	0.470168	0.879798	0.518048	0.411637											0.568603	1.0962	0.596307	0.898646										0.579342	0.841079	0.707843	0.881765
	0.466204	0.855468	0.570778	0.404387											0.579777	1.09915	0.594994	0.851485										0.59488	0.812454	0.722721	0.879716
	0.484308	0.784266	0.532598	0.381566											0.579339	1.15164	0.587839	0.837554										0.561245	0.740061	0.625866	0.786997
	0.481251	0.812193	0.50768	0.372012											0.587336	1.07768	0.590042	0.867228										0.625654	0.801008	0.704354	0.90839
	0.488434	0.562131	0.574166	0.359418											0.589079	1.08274	0.604572	0.887696										0.628736	0.8158	0.741807	0.850779
	0.458342	0.836523	0.52648	0.396367											0.613532	1.18656	0.60577	0.855702										0.603772	0.7701	0.705977	0.705667
	0.477202	0.738566	0.519266	0.400043											0.57248	1.08592	0.578157	0.847959										0.570696	0.766276	0.666917	0.837362
	0.480259	0.694925	0.529457	0.403783											0.585244	1.1552	0.581946	0.935977										0.618626	0.773484	0.689214	0.712075
	0.475709	0.719147	0.542812	0.387818											0.554705	1.13388	0.574657	0.861666										0.639826	0.77808	0.6641	0.659431
	0.468916	0.780278	0.552599	0.382134											0.555153	1.0834	0.593227	0.893219										0.605995	0.81624	0.662647	0.712922
	0.480718	0.873399	0.550805	0.37917											0.544375	0.985443	0.640763	0.862168										0.587102	0.808838	0.68702	0.708972
	0.512506	0.773669	0.540427	0.37681											0.572023	0.97206	0.606334	0.926217										0.557087	0.80861	0.696918	0.716436
	0.449333	0.791145	0.507288	0.375012											0.565221	1.01937	0.576095	0.962088										0.650135	0.821852	0.674937	0.883607
	0.468856	0.777612	0.58235	0.393022											0.577362	1.00366	0.611818	0.932784										0.581484	0.845985	0.715248	0.847994
	0.495002	0.743619	0.537756	0.381262											0.574784	1.00471	0.586827	0.88125										0.574078	0.814426	0.705536	0.765539
	0.48021	0.892051	0.500155	0.387471											0.574329	0.993635	0.627963	0.901835										0.605351	0.716529	0.705699	0.95816
	0.476219	0.8261	0.577117	0.429509											0.600132	1.00955	0.616879	0.851649										0.605348	0.793465	0.691761	0.919841
	0.479606	0.758934	0.59168	0.40561											0.573632	1.03435	0.572126	0.884569										0.642493	0.902576	0.659123	1.0518
	0.499443	0.80228	0.550986	0.373307											0.593857	1.06059	0.602479	0.966261										0.640778	0.751656	0.658682	0.909083
	0.490705	0.698279	0.573251	0.391261											0.590414	0.999753	0.600401	0.836619										0.630809	0.845502	0.651511	1.0499
	0.483137	0.780473	0.528141	0.385752											0.590358	0.980599	0.628545	0.826882										0.683799	0.805033	0.741048	1.06468
	0.494666	0.807857	0.554823	0.385079											0.571447	0.899926	0.596935	0.875138										0.680233	0.79912	0.732669	0.96075
	0.480963	0.754333	0.517131	0.400207											0.564129	1.04749	0.605757	0.855412										0.655692	0.729286	0.698518	0.968185
	0.490018	0.80612	0.507832	0.404599											0.588511	0.907176	0.558977	0.817716										0.652784	0.779788	0.667448	0.987367
	0.469819	0.864199	0.487853	0.430568											0.576161	0.848157	0.607021	0.851278										0.687655	0.793223	0.726565	0.981249
	0.447703	0.892877	0.56024	0.439206											0.595752	0.936056	0.572708	0.832024										0.556755	0.868517	0.687219	0.981008
	0.480218	0.795097	0.546612	0.373718											0.598987	0.892822	0.654539	0.957854										0.615472	0.902626	0.628189	1.05617
	0.490177	0.734434	0.518623	0.430055											0.582414	0.875733	0.591051	0.881808										0.595188	0.889979	0.626279	0.815711
	0.493512	0.849519	0.528496	0.408838											0.582084	0.879615	0.6065	0.794096										0.620424	0.833798	0.657351	0.795641
	0.468558	0.765639	0.55236	0.378963											0.558688	0.869316	0.594163	0.997553										0.611171	0.929388	0.683369	0.793283
	0.484498	0.779041	0.602788	0.409864											0.566373	0.885493	0.62678	0.967588										0.607787	0.895527	0.658488	0.841039
	0.475064	0.785154	0.513067	0.396139											0.574508	0.93436	0.563647	0.929002										0.576467	0.867418	0.690078	0.776104
	0.468495	0.861258	0.575984	0.394183											0.573988	0.868675	0.610712	0.875737										0.637575	0.890139	0.711886	0.823848
	0.480921	0.842861	0.521526	0.379626											0.577163	0.86974	0.596465	0.927631										0.564501	0.894915	0.661929	0.762434
	0.497402	0.90142	0.547306	0.401135											0.565482	0.884337	0.619724	0.874632										0.678591	0.743913	0.680273	0.766119
	0.48098	0.94352	0.605073	0.408602											0.552544	0.848893	0.603837	0.904193										0.563821	0.79914	0.656419	0.821373
	0.477762	0.99674	0.526524	0.402462											0.551352	0.914262	0.608053	0.930874										0.65805	0.816914	0.653838	0.770876
	0.483374	0.899661	0.573673	0.388202											0.590536	0.886771	0.613469	0.819675										0.651793	0.847192	0.714913	0.834714
	0.476225	0.903178	0.531042	0.427061											0.604753	0.944908	0.59778	0.934871										0.601656	0.765765	0.648598	0.824744
	0.473287	0.876931	0.498073	0.378879											0.585519	0.981715	0.622025	0.961181										0.653698	0.893448	0.692037	0.772599
	0.483548	0.816282	0.539963	0.384289											0.587246	0.863091	0.592086	0.907265										0.607442	0.837286	0.668307	0.768803
	0.495011	0.866171	0.529879	0.418986											0.589846	0.885951	0.574151	0.996994										0.639707	0.833663	0.665356	0.715282
	0.506418	0.869197	0.566602	0.441382											0.582368	0.937702	0.592095	0.993492										0.619888	0.735697	0.66815	0.848672
	0.451271	0.949071	0.48372	0.383235											0.593879	0.87123	0.624176	1.02054										0.634512	0.810784	0.70881	0.822538
	0.477571	0.829757	0.535056	0.440751											0.614962	0.920277	0.582895	0.836235										0.593019	0.834569	0.673199	0.843252
	0.465962	0.872078	0.547421	0.386301											0.606731	0.944098	0.606712	0.911435										0.643699	0.785745	0.641826	0.762079
	0.478929	0.850712	0.527857	0.374616											0.556145	0.937738	0.61106	0.922575										0.613966	0.801931	0.686884	0.789462
	0.470227	0.866406	0.540452	0.379939											0.542923	0.89702	0.599734	0.872052										0.62053	0.714816	0.676891	0.817372
	0.485604	0.840378	0.533353	0.410963											0.576112	0.988782	0.585612	1.04741										0.593557	0.711725	0.660916	0.871902
	0.476632	0.843202	0.507548	0.370461											0.602666	0.94217	0.626754	0.980362										0.663133	0.730877	0.606217	0.755724
	0.477268	0.770794	0.532866	0.382446											0.595282	0.922997	0.58866	0.954816										0.589983	0.650515	0.629785	0.788601
	0.481558	0.901105	0.505225	0.361727											0.60876	0.921365	0.596266	0.961728										0.5844	0.623959	0.657059	0.822177
	0.48068	0.883832	0.531539	0.374559											0.593092	0.940044	0.578509	1.01493										0.62062	0.714458	0.661862	0.77504
	0.463519	0.907119	0.487904	0.393632											0.590442	0.913629	0.621819	0.971739										0.585508	0.727223	0.641424	0.813232
	0.458526	0.784427	0.532209	0.371933											0.561432	0.944259	0.632387	1.00736										0.594746	0.755107	0.646731	0.810174
	0.495707	0.866702	0.530881	0.371195											0.59493	0.883084	0.601563	1.11421										0.582836	0.644917	0.684845	0.821873
	0.51369	0.908763	0.567953	0.398404											0.60327	0.901599	0.597938	1.06002										0.647992	0.714214	0.650571	0.943217
	0.467866	0.888566	0.575515	0.387099											0.565029	0.934335	0.598627	1.13497										0.600525	0.659349	0.647541	0.784378
	0.49967	0.857642	0.586571	0.401085											0.533311	0.942038	0.593301	1.12946										0.586018	0.685439	0.621712	0.7301
	0.473268	0.935235	0.490626	0.401514											0.58324	0.874838	0.611217	1.17288										0.608326	0.570239	0.670654	0.722146
	0.490323	0.959022	0.528261	0.391595											0.584217	0.878429	0.576428	1.12379										0.597619	0.582054	0.70952	0.754253
	0.477437	0.91361	0.519933	0.392058											0.593757	0.925413	0.582286	1.18042										0.613849	0.555894	0.726299	0.701345
	0.486977	0.895041	0.552822	0.38865											0.591702	0.890893	0.584561	1.175										0.619749	0.602914	0.663594	0.674594
	0.476875	0.859272	0.5295	0.390837											0.560069	0.88992	0.592089	1.16952										0.625594	0.72092	0.669401	0.701508
	0.471446	0.906236	0.56219	0.427293											0.559823	0.915085	0.616676	1.07379										0.541215	0.722801	0.631374	0.689612
	0.466466	0.948928	0.527704	0.383162											0.565591	0.857222	0.601912	1.10891										0.660983	0.735042	0.696801	0.712599
	0.484097	0.909341	0.52047	0.429062											0.602741	0.913182	0.587998	0.994091										0.66832	0.614157	0.66551	0.790621
	0.475137	0.872735	0.582942	0.380143											0.549608	0.903511	0.590923	1.0933										0.61421	0.609541	0.630849	0.824323
	0.490441	0.983177	0.599631	0.411565											0.554008	0.963832	0.59019	1.05259										0.651627	0.739703	0.584761	0.838413
	0.510656	0.776918	0.571613	0.42322											0.5881	0.942679	0.602377	1.06757										0.650072	0.841684	0.63524	0.772071
	0.46614	0.841949	0.514281	0.396689											0.592852	0.856034	0.596025	1.01301										0.638838	0.806918	0.638953	0.91725
	0.484529	0.827443	0.536806	0.399893											0.579342	0.87993	0.580118	1.07747										0.590014	0.835755	0.638678	0.79571
	0.479037	0.828103	0.537413	0.399346											0.581587	0.952007	0.590996	1.11499										0.559131	0.92358	0.65806	0.816288
	0.502496	0.809822	0.553373	0.405084											0.596805	0.967353	0.61347	1.13476										0.610792	0.871892	0.620395	0.870079
	0.486157	0.786285	0.525583	0.419464											0.576391	0.877026	0.595903	1.13409										0.575186	0.877126	0.590689	0.778738
	0.490663	0.792427	0.504013	0.369836											0.589769	0.880269	0.584232	1.19546										0.572149	0.860986	0.668563	0.721278
	0.478846	0.786814	0.558057	0.388918											0.614461	0.888262	0.616327	1.23526										0.532295	0.910146	0.660135	0.728316
	0.488241	0.864632	0.547046	0.405362											0.618248	0.872283	0.579975	1.16643										0.513946	0.871494	0.647113	0.680087
	0.485526	0.844985	0.529415	0.392521											0.61398	0.874974	0.588191	1.0884										0.538548	0.799981	0.640946	0.803929
	0.491091	0.787257	0.499079	0.399423											0.588077	0.891914	0.608241	1.16856										0.568427	0.859422	0.621864	0.781432
	0.45729	0.857067	0.523062	0.385471											0.606193	0.864087	0.584162	1.20078										0.586994	0.86851	0.655266	0.831975
	0.487697	0.77871	0.514001	0.381148											0.605991	0.893271	0.612592	1.11631										0.581868	0.89567	0.630127	0.779871
	0.499454	0.742721	0.476396	0.430797											0.580663	0.928341	0.610999	1.13636										0.639257	0.849878	0.667475	0.71855
	0.484053	0.797138	0.520201	0.40081											0.579615	0.866234	0.572253	1.11332										0.52717	0.883087	0.655125	0.941957
	0.496364	0.771806	0.553479	0.402017											0.571087	0.854533	0.617295	1.10035										0.522298	0.886107	0.595025	0.91049
	0.490349	0.84838	0.468309	0.386246											0.582949	0.901114	0.610393	1.11794										0.548769	0.826892	0.694402	0.774871
	0.487785	0.809723	0.536516	0.402044											0.583676	0.888395	0.58845	1.10311										0.522904	0.846283	0.683919	0.912511
	0.469457	0.79784	0.538016	0.38654											0.606859	0.876741	0.648667	1.11704										0.550922	0.868345	0.654904	0.77035
	0.495679	0.788631	0.472714	0.397979											0.58219	0.963026	0.628405	1.17481										0.520182	0.862161	0.649881	0.77205
	0.484019	0.859625	0.504536	0.404271											0.592584	0.931157	0.596767	1.05644										0.532738	0.870528	0.705226	0.8805
	0.481385	0.822279	0.557954	0.375747											0.590848	0.924107	0.576098	1.15622										0.521383	0.870874	0.677974	0.927776
	0.482702	0.856358	0.547955	0.38904											0.562901	0.847237	0.583189	1.13586										0.555454	0.84282	0.665605	0.856223
	0.493532	0.766345	0.517396	0.413692											0.558407	0.903065	0.608292	1.17878										0.534169	0.841766	0.648899	0.896238
	0.46942	0.783564	0.525496	0.396268											0.561926	0.881313	0.611432	1.1912										0.49079	0.879433	0.776258	0.902815
	0.477495	0.796666	0.553168	0.413953											0.566404	0.886118	0.602503	1.04249										0.516148	0.86704	0.775626	0.890618
	0.496575	0.775268	0.542646	0.384722											0.552302	0.976959	0.587013	1.0016										0.543491	0.877752	0.785278	0.861919
	0.481724	0.739102	0.609539	0.448236											0.571319	0.803884	0.599788	0.990767										0.537354	0.897905	0.739973	0.793474
	0.479044	0.855398	0.585636	0.435967											0.585755	0.847133	0.615975	0.947933										0.556915	0.862234	0.713408	0.777764
	0.464063	0.915831	0.517302	0.437718											0.580518	0.853078	0.577032	1.01588										0.551428	0.860536	0.794702	0.8104
	0.483821	0.813243	0.528493	0.381022											0.581107	0.815538	0.608778	1.11657										0.531455	0.858824	0.748301	0.934736
	0.49155	0.895145	0.46396	0.400043											0.557141	0.961849	0.597707	1.05983										0.536345	0.748434	0.789669	0.912154
	0.482115	0.805263	0.470236	0.380841											0.569854	0.869521	0.599184	0.949351										0.548426	0.880098	0.724742	0.759828
	0.469506	0.82247	0.541125	0.386329											0.574597	0.881259	0.603012	0.962136										0.543686	0.819603	0.730734	0.831799
	0.484058	0.799616	0.5617	0.395996											0.587011	0.854738	0.583816	0.911001										0.584091	0.859551	0.79214	0.937599
	0.461123	0.843846	0.475984	0.397559											0.588124	0.887217	0.575679	1.07562										0.627348	0.823039	0.732657	0.841881
	0.471639	0.768439	0.506203	0.396999											0.580366	0.890572	0.595721	1.02861										0.559172	0.882792	0.728531	0.840387
	0.512809	0.738017	0.501391	0.400955											0.567081	0.877178	0.623598	1.0715										0.547881	0.855228	0.745009	0.86516
	0.479978	0.799712	0.492725	0.395573											0.586674	0.889843	0.622547	1.10702										0.631396	0.873951	0.687534	0.934163
	0.494012	0.835453	0.479869	0.444623											0.581455	0.892072	0.578013	1.03298										0.684349	0.872402	0.719323	0.774087
	0.463873	0.903815	0.432679	0.397735											0.569198	0.834559	0.640039	0.95437										0.660697	0.807753	0.742165	0.815951
	0.463069	0.871091	0.515179	0.391504											0.612401	0.944682	0.613472	1.05814										0.673328	0.862906	0.788049	0.928549
	0.492938	0.777376	0.525228	0.38793											0.585868	0.891437	0.617773	1.09052										0.605555	0.891642	0.752504	0.81324
	0.480203	0.802614	0.521919	0.401987											0.589034	0.914301	0.608298	1.0253										0.577859	0.857839	0.725568	0.802904
	0.471048	0.943554	0.484004	0.39793											0.574895	0.939197	0.592325	1.04286										0.681135	0.854113	0.744659	0.856977
	0.490442	0.849142	0.536258	0.395341											0.585035	0.907097	0.603199	1.04945										0.587783	0.860368	0.700686	0.796977
	0.548739	0.813123	0.496755	0.404832											0.580673	0.863267	0.577589	1.0564										0.529176	0.886833	0.766909	0.827894
	0.482347	0.707685	0.533525	0.399885											0.529296	0.904278	0.635682	0.982736										0.610241	0.873107	0.701636	0.914607
	0.47185	0.786943	0.531094	0.397233											0.57315	0.903355	0.62207	1.10597										0.659149	0.877124	0.686968	0.931426
	0.483351	0.817735	0.51249	0.40037											0.572427	0.919589	0.588023	1.00785										0.572815	0.876092	0.698846	0.829885
	0.497426	0.847861	0.500514	0.395747											0.61882	0.880657	0.606236	0.982429										0.618534	0.880292	0.772917	0.822388
	0.469187	0.917747	0.477482	0.425597											0.587716	0.951809	0.615107	1.05589										0.606516	0.811027	0.706254	0.789391
	0.498263	0.889987	0.575168	0.378261											0.587052	0.958076	0.611605	1.12844										0.638058	0.892476	0.769564	0.808343
	0.502828	0.877091	0.516525	0.372737											0.600394	0.939078	0.595114	0.923724										0.620393	0.904173	0.716244	0.821599
	0.470202	0.779313	0.524102	0.392371											0.586204	0.958692	0.595928	0.937312										0.663893	0.855717	0.768017	0.806792
	0.481001	0.852764	0.530884	0.408931											0.571144	0.897985	0.621819	0.975316										0.588233	0.855406	0.725831	0.86182
	0.46592	0.818553	0.503688	0.413486											0.619923	0.891621	0.57744	0.980042										0.651344	0.879042	0.753428	0.798381
	0.483307	0.80112	0.49415	0.390945											0.604981	0.945172	0.600592	0.916373										0.703828	0.871014	0.770264	0.82862
	0.470933	0.871813	0.520264	0.433715											0.583176	0.920259	0.629595	0.94827										0.640421	0.842445	0.777993	0.807353
	0.461655	0.86032	0.485281	0.424757											0.630113	0.881944	0.592421	0.973822										0.649051	0.86156	0.66439	0.830203
	0.488642	0.857925	0.530563	0.402727											0.601865	0.91942	0.59967	1.04132										0.643143	0.905627	0.707396	0.788094
	0.462932	0.832231	0.525774	0.456688											0.61105	0.882947	0.594398	0.872906										0.692524	0.86323	0.685008	0.787487
	0.491746	0.817024	0.50695	0.443328											0.600305	0.931672	0.5976	0.911569										0.575803	0.864049	0.784925	0.762166
	0.50126	0.831944	0.498179	0.433946											0.656282	0.863655	0.609755	0.942462										0.674087	0.845095	0.760815	0.803204
	0.490009	0.910406	0.543539	0.439457											0.587494	0.883839	0.620467	0.923758										0.680291	0.870756	0.788463	0.783434
	0.478525	0.912836	0.475313	0.403912											0.590906	0.996495	0.605575	1.16844										0.666568	0.751066	0.768688	0.698863
	0.476429	0.679262	0.401752	0.455146											0.599451	0.890507	0.580962	1.15279										0.589712	0.533782	0.716378	0.762265
	0.504748	0.684592	0.410124	0.515203											0.592665	0.84404	0.605209	1.14558										0.525249	0.537907	0.809032	0.633909
	0.496194	0.770996	0.400885	0.517443											0.579856	0.810312	0.589391	1.0696										0.581153	0.554742	0.719001	0.712459
	0.479018	0.742547	0.407623	0.502797											0.588125	0.858498	0.572868	1.13323										0.619295	0.534084	0.690178	0.73076
	0.480187	0.775562	0.428033	0.4622											0.563181	0.891186	0.590532	1.01115										0.574427	0.540085	0.68039	0.65013
	0.484562	0.732792	0.596077	0.48833											0.594058	0.841387	0.570884	1.0656										0.630123	0.49555	0.634743	0.63388
	0.470911	0.741853	0.577308	0.489536											0.597004	0.851149	0.592356	1.05431										0.54341	0.528096	0.652932	0.697282
	0.466207	0.712484	0.509891	0.47423											0.608125	0.871104	0.591633	1.09449										0.632693	0.550713	0.67666	0.759717
	0.462541	0.723284	0.527743	0.493289											0.576969	0.820476	0.603842	0.986188										0.628095	0.538267	0.624034	0.71767
	0.48673	0.757409	0.481429	0.464876											0.599219	0.840349	0.59529	1.0878										0.596805	0.540201	0.600507	0.736487
	0.486926	0.817223	0.549303	0.517541											0.549159	0.869718	0.595147	0.87191										0.628677	0.539541	0.618111	0.673625
	0.478022	0.658578	0.536725	0.505361											0.602227	0.841889	0.573555	0.93448										0.595796	0.760711	0.660601	0.656172
	0.481528	0.738183	0.534356	0.501292											0.583038	0.890832	0.587998	1.06232										0.607937	0.527973	0.594506	0.72565
	0.47012	0.793545	0.559604	0.479989											0.593647	0.848817	0.571024	1.08807										0.642908	0.541876	0.618394	0.778305
	0.473898	0.75425	0.597788	0.5361											0.592805	0.98325	0.586299	1.03886										0.623466	0.551183	0.628736	0.612106
	0.490075	0.86918	0.558533	0.497467											0.613634	0.89899	0.651338	1.07701										0.669582	0.569369	0.630937	0.690296
	0.473093	0.757023	0.575468	0.659201											0.589157	1.03859	0.616053	1.08398										0.610693	0.468428	0.688937	0.701249
	0.459721	0.584235	0.483369	0.486429											0.594194	1.05487	0.588276	1.13725										0.615387	0.515221	0.643968	0.663802
	0.48108	0.567178	0.420762	0.445574											0.579374	1.10874	0.591122	1.09863										0.595505	0.537928	0.702736	0.673609
	0.470202	0.507175	0.455927	0.524725											0.581867	1.09894	0.624901	1.11634										0.577216	0.586046	0.722643	0.724079
	0.486907	0.513841	0.49347	0.65804											0.595507	1.11491	0.621171	1.10047										0.614972	0.62214	0.676947	0.67522
	0.469982	0.716471	0.431978	0.519955											0.596437	1.09311	0.605081	0.920736										0.632516	0.561329	0.802942	0.694657
	0.48835	0.704758	0.546027	0.501615											0.592696	1.04739	0.588895	0.966361										0.641032	0.534267	0.662692	0.672327
	0.501478	0.711877	0.546924	0.487527											0.572406	1.0742	0.603097	1.10641										0.548895	0.558574	0.63665	0.691459
	0.488809	0.710671	0.586299	0.507202											0.577237	1.08174	0.589724	1.167										0.647683	0.489197	0.659775	0.672961
	0.510065	0.700116	0.569676	0.50156											0.590859	1.08607	0.586561	1.1893										0.604223	0.530461	0.677709	0.754364
	0.480176	0.722197	0.583685	0.468466											0.619514	1.00918	0.58359	1.17987										0.656894	0.498466	0.621936	0.658815
	0.475506	0.741044	0.632431	0.488844											0.547379	1.05558	0.604083	1.19083										0.631986	0.501675	0.60377	0.586288
	0.481158	0.699349	0.649421	0.472549											0.613243	1.02067	0.661578	1.18974										0.668602	0.538647	0.548119	0.647804
	0.484031	0.900865	0.613888	0.468181											0.624726	0.913022	0.586714	1.12741										0.623639	0.52803	0.530899	0.743496
	0.4888	0.697083	0.649739	0.45675											0.619355	1.00076	0.608028	1.0816										0.635363	0.4742	0.60967	0.640478
	0.491146	0.757457	0.630563	0.41988											0.603017	1.02582	0.604484	1.03164										0.656412	0.515206	0.604348	0.554351
	0.48301	0.804683	0.649623	0.449018											0.590682	0.858553	0.583761	0.938184										0.621233	0.489373	0.60963	0.540141
	0.486484	0.843587	0.633508	0.445396											0.594305	0.918052	0.583233	1.09596										0.690302	0.465605	0.56182	0.698165
	0.477396	0.638246	0.598953	0.472183											0.548086	1.06174	0.58638	0.958711										0.593879	0.517172	0.565227	0.723532
	0.464642	0.834243	0.590842	0.511333											0.596976	1.02353	0.66267	0.814647										0.602372	0.516243	0.594027	0.749643
	0.484348	0.760213	0.642699	0.51261											0.595135	0.995565	0.62782	0.870105										0.623389	0.523703	0.585629	0.677048
	0.500334	0.816385	0.785408	0.47235											0.572064	1.03758	0.64305	0.827044										0.588833	0.544464	0.556777	0.642651
	0.467091	0.779082	0.621574	0.492724											0.597282	1.02206	0.589296	0.792798										0.580129	0.498531	0.590337	0.582379
	0.473562	0.653971	0.636315	0.480886											0.593529	1.06925	0.596178	0.817079										0.597097	0.569822	0.623834	0.63454
	0.497688	0.702244	0.713847	0.449875											0.580409	1.09533	0.616261	0.824799										0.644671	0.614844	0.623976	0.544989
	0.470839	0.785957	0.598089	0.483957											0.549998	1.09172	0.562919	0.809649										0.58607	0.551032	0.598432	0.572176
	0.46487	0.892329	0.653747	0.471706											0.606106	0.976916	0.596279	0.839362										0.628844	0.540422	0.555422	0.626318
	0.496791	0.904292	0.624705	0.452731											0.599544	0.927039	0.58255	0.815055										0.592886	0.570759	0.597671	0.570311
	0.444523	0.890459	0.646646	0.471937											0.544613	0.920649	0.595264	0.947307										0.648743	0.516818	0.627789	0.661335
	0.47549	0.879323	0.604376	0.45728											0.554654	0.908452	0.60961	0.908736										0.667792	0.504064	0.595963	0.682865
	0.460298	0.82214	0.602868	0.492356											0.608912	0.988053	0.60608	0.869989										0.671041	0.545202	0.59517	0.635777
	0.471477	0.755048	0.599518	0.465848											0.57516	1.06609	0.599341	0.852396										0.650591	0.548138	0.579966	0.664938
	0.4655	0.802842	0.657354	0.47511											0.562228	0.957316	0.599984	0.956578										0.610026	0.582036	0.545603	0.656181
	0.479531	0.644358	0.585034	0.47392											0.583978	1.00109	0.602656	1.13048										0.596041	0.637283	0.58642	0.612015
	0.478859	1.01812	0.653428	0.464175											0.613736	0.961556	0.573276	1.11148										0.657039	0.565244	0.563572	0.7083
	0.463898	0.702408	0.690613	0.494017											0.58741	0.990798	0.586123	1.03792										0.636913	0.604664	0.560833	0.696925
	0.474475	0.755232	0.624703	0.571046											0.584931	1.01664	0.606338	1.15262										0.632675	0.622262	0.652305	0.646571
	0.496977	0.759614	0.646756	0.64997											0.617616	1.08086	0.618683	1.12113										0.593508	0.592385	0.592878	0.515458
	0.470133	0.75116	0.68569	0.834239											0.549306	1.01193	0.589102	1.02735										0.667474	0.554145	0.578804	0.448992
	0.474404	0.754158	0.753334	0.849228											0.60075	0.963312	0.605612	1.12816										0.621245	0.562965	0.626818	0.553676
	0.472737	0.763636	0.677613	0.794082											0.606044	1.07222	0.576202	1.12838										0.551823	0.560964	0.587184	0.55703
	0.494675	0.825301	0.682901	0.738083											0.591915	1.01978	0.64045	0.975627										0.629512	0.548626	0.574627	0.530989
	0.458908	0.788044	0.624454	0.664796											0.575892	1.05386	0.596162	1.14175										0.602977	0.565372	0.57611	0.425268
	0.469516	0.767789	0.668569	0.505866											0.585646	0.988733	0.600436	1.14961										0.59336	0.579954	0.566849	0.438709
	0.489005	0.757355	0.623044	0.647776											0.580715	1.00796	0.631616	1.15339										0.585555	0.615437	0.592699	0.407492
	0.4777	0.753014	0.619508	0.490118											0.595541	1.06668	0.601334	1.03643										0.566997	0.585202	0.540716	0.399928
	0.475169	0.788092	0.667798	0.461126											0.58608	1.06755	0.5814	1.10155										0.611279	0.549596	0.577405	0.37626
	0.495545	0.82132	0.604143	0.480184											0.586509	0.964785	0.59748	1.07063										0.641904	0.510377	0.640616	0.385987
	0.479263	0.962488	0.770204	0.476571											0.609304	0.978246	0.578479	1.07509										0.627381	0.511552	0.627523	0.358482
	0.475527	0.71396	0.597121	0.474958											0.614279	1.0291	0.594775	1.1094										0.646561	0.612923	0.684552	0.338923
	0.486338	0.87656	0.739455	0.469341											0.569697	0.938231	0.5873	1.13591										0.58564	0.552825	0.63048	0.338625
	0.471853	0.809165	0.581414	0.435626											0.60145	0.960638	0.565411	1.00643										0.555957	0.618244	0.560316	0.344141
	0.476879	0.757097	0.634176	0.484992											0.599281	1.09861	0.613528	1.09696										0.655575	0.511522	0.583567	0.371652
	0.465654	0.817825	0.606724	0.523055											0.588782	0.968351	0.601526	1.10325										0.61569	0.561762	0.570822	0.357774
	0.492797	0.79476	0.567886	0.395132											0.601033	1.09076	0.58234	1.0509										0.59109	0.566951	0.650135	0.350983
	0.471772	0.816834	0.663271	0.424198											0.591833	1.06529	0.612154	1.07097										0.671267	0.545254	0.560448	0.342981
	0.489155	0.798215	0.580322	0.441257											0.565609	1.13639	0.629527	1.08575										0.639896	0.584464	0.554239	0.362753
	0.483794	0.698052	0.634528	0.42368											0.604044	1.02916	0.573008	1.08879										0.607093	0.612077	0.569004	0.363827
	0.499092	0.682755	0.695132	0.475169											0.634288	1.02674	0.631975	1.09862										0.661294	0.677216	0.615128	0.383987
	0.466838	0.730239	0.672989	0.466785											0.579539	1.09133	0.582448	1.11127										0.599387	0.617859	0.678569	0.362469
	0.500634	0.811771	0.626886	0.497225											0.618002	1.09869	0.560735	1.09554										0.606719	0.588616	0.636369	0.359779
	0.504801	0.737792	0.650405	0.475144											0.613026	1.0557	0.567632	1.15586										0.659033	0.6927	0.607907	0.358911
	0.475753	0.732341	0.607584	0.477											0.596598	1.00823	0.570005	1.12627										0.575818	0.611472	0.565472	0.400167
	0.494301	0.815083	0.587821	0.506363											0.582985	1.04477	0.597983	1.16412										0.560981	0.659174	0.66661	0.366591
	0.508178	0.890197	0.561211	0.469562											0.595438	1.01753	0.615696	1.16103										0.641614	0.609913	0.577521	0.366451
	0.477452	0.755188	0.599601	0.519265											0.541082	0.999649	0.584464	1.17016										0.640954	0.608696	0.598823	0.378161
	0.480991	0.81024	0.586316	0.465901											0.608951	1.1195	0.603105	1.0937										0.674581	0.583536	0.550014	0.349289
	0.496066	0.831806	0.584732	0.465466											0.594073	0.998865	0.615944	1.07649										0.596907	0.577552	0.552443	0.383559
	0.466213	0.782299	0.620543	0.496123											0.581197	0.962473	0.597612	1.06045										0.625425	0.619198	0.59092	0.392392
	0.483517	0.852053	0.635009	0.501695											0.606957	1.02688	0.585194	1.02815										0.567687	0.59122	0.58021	0.363035
	0.486684	0.720784	0.600572	0.484345											0.590441	1.03514	0.588395	1.10228										0.551306	0.575122	0.535019	0.348454
	0.476656	0.81247	0.648556	0.508312											0.57582	0.974647	0.647566	0.830384										0.552075	0.603226	0.610646	0.394791
	0.481755	0.845367	0.756915	0.456022											0.578119	1.00285	0.628912	0.825958										0.653681	0.576521	0.639927	0.379508
	0.480038	0.848529	0.765388	0.485115											0.576681	0.969056	0.618771	0.852619										0.645607	0.503148	0.608996	0.356613
	0.505101	0.829285	0.657453	0.482671											0.58442	0.92405	0.598308	0.833397										0.596101	0.604382	0.523337	0.360406
	0.48375	0.807288	0.601502	0.45376											0.593146	1.00285	0.573224	0.93329										0.57992	0.601416	0.531244	0.359762
	0.468416	0.734326	0.647571	0.502562											0.577326	0.972959	0.602808	0.887292										0.566934	0.635183	0.550916	0.368669
	0.479743	0.801205	0.704087	0.427829											0.62033	0.923654	0.627341	0.907696										0.638359	0.577814	0.576866	0.356345
	0.487333	0.821355	0.695241	0.480884											0.61902	0.975628	0.661959	0.837344										0.576099	0.6122	0.559329	0.362312
	0.484266	0.886735	0.578831	0.482379											0.644879	0.977547	0.634613	0.826737										0.619718	0.581579	0.657576	0.357496
	0.508849	0.853579	0.611695	0.435202											0.582205	0.956199	0.607912	0.884898										0.576219	0.526943	0.591432	0.387571
	0.476011	0.888636	0.660071	0.476497											0.610667	1.06224	0.636665	0.930619										0.580896	0.566739	0.555736	0.36171
	0.471087	0.809376	0.758847	0.486095											0.596933	1.08482	0.654514	0.81891										0.642313	0.560972	0.626339	0.347286
	0.47682	0.82059	0.7643	0.470563											0.57386	1.04585	0.674502	0.71044										0.568664	0.582073	0.608088	0.347823
	0.472122	0.85422	0.631897	0.455053											0.59136	1.13795	0.647075	0.750595										0.602014	0.568221	0.614682	0.353657
	0.480826	0.821867	0.723934	0.47787											0.605218	0.950645	0.644449	0.937041										0.596951	0.526963	0.586054	0.374743
	0.469097	0.706882	0.619453	0.464407											0.582428	1.11049	0.630683	0.946161										0.58762	0.550078	0.652125	0.370679
	0.454434	0.772641	0.616321	0.482697											0.601013	1.10504	0.683922	0.82063										0.534982	0.566525	0.568581	0.34592
	0.463614	0.845092	0.61482	0.456831											0.604772	0.999306	0.596821	0.787148										0.599223	0.552071	0.575157	0.348007
	0.495721	0.757824	0.660985	0.480896											0.58185	0.990599	0.558852	0.859496										0.693187	0.556544	0.592899	0.355694
	0.438362	0.746403	0.61041	0.460666											0.604264	1.0883	0.594129	0.897332										0.580329	0.491135	0.606254	0.36019
	0.455743	0.816263	0.584586	0.445666											0.586977	0.990439	0.597992	0.834813										0.532062	0.549533	0.563938	0.363875
	0.466431	0.827284	0.62361	0.465324											0.582185	1.01942	0.623004	0.894133										0.63728	0.515206	0.531121	0.347659
	0.463933	0.770653	0.622041	0.449712											0.572648	1.0739	0.626319	0.821513										0.61972	0.502413	0.597523	0.346015
	0.481207	0.845484	0.634943	0.470469											0.59166	1.06548	0.605365	0.84482										0.642506	0.521751	0.57219	0.346772
	0.486756	0.783238	0.595387	0.46173											0.589475	0.972489	0.552692	0.870868										0.548927	0.566523	0.61359	0.368803
	0.471929	0.804575	0.571148	0.485218											0.584627	1.0255	0.601009	0.854265										0.58695	0.540794	0.543887	0.341487
	0.451349	1.0701	0.61117	0.469887											0.585894	1.06915	0.626968	0.857383										0.58542	0.471086	0.595144	0.344054
	0.494929	0.847233	0.638422	0.469257											0.559505	0.95723	0.630303	0.837989										0.692966	0.572295	0.582514	0.359363
	0.45303	0.951812	0.628882	0.431566											0.568402	0.931523	0.572942	0.852156										0.607794	0.654612	0.566086	0.347528
	0.449339	0.731118	0.569366	0.477996											0.568378	1.05787	0.575765	0.800222										0.587804	0.646046	0.688747	0.358454
	0.492482	0.729264	0.636378	0.472154											0.586647	1.05275	0.564208	0.867848										0.571093	0.522292	0.620623	0.37322
	0.475652	0.806893	0.607479	0.474504											0.579184	0.997512	0.607972	0.854814										0.537146	0.543951	0.589948	0.349107
	0.462546	0.883057	0.612589	0.508863											0.580723	1.00623	0.610648	0.847094										0.614594	0.521215	0.565378	0.350037
	0.494062	0.855314	0.567355	0.472023											0.5847	1.02593	0.580091	0.921808										0.55449	0.511338	0.557746	0.364428
	0.473062	0.974118	0.603945	0.439648											0.546357	0.910982	0.559438	0.86202										0.528859	0.567525	0.629987	0.34846
	0.47654	0.927954	0.565355	0.473534											0.600375	0.998182	0.609772	0.868116										0.55193	0.472991	0.588423	0.373027
	0.461638	0.711108	0.638902	0.447404											0.572313	1.04512	0.596409	0.97655										0.523019	0.573895	0.676032	0.358838
	0.484154	0.834473	0.534334	0.484648											0.606228	1.13802	0.589431	1.01132										0.523298	0.528402	0.714777	0.364656
	0.450058	0.681629	0.52302	0.508521											0.572544	1.00478	0.612197	1.03632										0.53322	0.549715	0.673077	0.407221
	0.485332	0.824108	0.667779	0.689662											0.570734	1.09933	0.671566	0.967702										0.554521	0.510455	0.6512	0.357039
	0.479249	0.950529	0.572827	0.679327											0.601507	1.05246	0.612096	1.02658										0.625789	0.5068	0.762665	0.384804
	0.476804	0.924694	0.590354	0.895081											0.640982	1.06713	0.641848	1.07419										0.544472	0.561364	0.72129	0.471696
	0.497459	0.981264	0.619575	0.933403											0.576949	1.04507	0.693696	0.985978										0.506623	0.518815	0.691499	0.360329
	0.468909	0.8612	0.619575	0.770016											0.588377	1.06217	0.619348	0.893386										0.555153	0.56161	0.615562	0.427645
	0.478859	0.911729	0.594701	0.72439											0.600457	1.20903	0.621091	0.844523										0.606672	0.558378	0.654851	0.509402
	0.464949	0.86547	0.670359	0.72644											0.570272	1.05003	0.582953	0.905552										0.565578	0.509787	0.65925	0.447098
	0.442714	0.835412	0.458401	0.856279											0.576112	1.13385	0.612621	0.914126										0.603013	0.493634	0.788476	0.460791
	0.47015	0.864248	0.40276	0.756795											0.620261	1.18353	0.606661	0.9838										0.53292	0.50799	0.76982	0.43563
	0.46366	0.848237	0.453429	0.721922											0.557287	1.06844	0.586898	0.976122										0.502988	0.500309	0.708212	0.350559
	0.457175	0.772886	0.444673	0.663314											0.595627	1.0552	0.61193	0.948912										0.554102	0.518127	0.739871	0.490702
	0.476144	0.775048	0.408285	0.648399											0.598873	1.00897	0.574791	0.927278										0.527718	0.523631	0.715713	0.489728
	0.484461	0.781343	0.435079	0.658061											0.637565	0.94025	0.579354	0.991417										0.507552	0.508273	0.642259	0.4176
	0.496229	0.799265	0.4029	0.904628											0.582386	1.03163	0.603882	1.0615										0.53002	0.53147	0.719426	0.447538
	0.480608	0.731826	0.471116	0.816278											0.589188	1.14901	0.581187	0.870672										0.590043	0.54134	0.808325	0.457421
	0.479959	0.902355	0.564632	0.888209											0.56526	1.05015	0.599074	0.973558										0.551788	0.563462	0.621689	0.39079
	0.489003	0.773824	0.578559	0.871602											0.582923	1.14401	0.578402	0.950049										0.507358	0.587331	0.658383	0.363367
	0.472351	0.856754	0.567563	0.937876											0.5971	0.977504	0.589991	1.01198										0.513903	0.580559	0.666128	0.384439
	0.476896	0.86296	0.530375	0.863337											0.59743	1.0861	0.588647	0.877844										0.5036	0.530279	0.649244	0.404103
	0.482284	0.908928	0.550031	0.913776											0.577666	1.06442	0.610623	1.00221										0.51304	0.489969	0.585942	0.369989
	0.476715	0.86186	0.576587	0.951											0.589245	1.1374	0.58432	0.945738										0.541126	0.493972	0.582083	0.391409
	0.477603	0.7422	0.462304	0.852137											0.592961	1.03122	0.66074	1.01332										0.57172	0.518961	0.713595	0.421531
	0.482697	0.804899	0.453876	0.586529											0.566272	1.01206	0.597374	0.947585										0.509947	0.51594	0.750837	0.429974
	0.505311	0.848218	0.404407	0.665085											0.620772	0.961439	0.614711	0.977655										0.523642	0.538161	0.800151	0.36673
	0.453805	0.827467	0.46254	0.640845											0.561972	1.06773	0.607999	0.934339										0.614079	0.537496	0.725779	0.458062
	0.500656	0.856441	0.431187	0.767466											0.579926	1.1242	0.610296	0.964575										0.498334	0.548173	0.7929	0.550328
	0.496718	0.892874	0.433628	0.867762											0.596996	1.03802	0.589882	0.968481										0.522731	0.556132	0.755341	0.599661
	0.45286	0.846086	0.414858	0.712649											0.563009	1.02874	0.61382	0.958594										0.518696	0.518353	0.741872	0.59406
	0.482776	0.916993	0.448084	0.783492											0.592139	1.0462	0.602437	0.964878										0.615423	0.464902	0.691735	0.569331
	0.477156	0.860628	0.440343	0.903553											0.572106	1.10389	0.599648	1.13252										0.587157	0.521242	0.711491	0.54511
	0.495453	0.883459	0.445911	0.979405											0.581503	1.1386	0.58409	1.14672										0.587967	0.541826	0.721388	0.634714
	0.478804	0.937019	0.527141	0.939003											0.535734	1.13581	0.649966	1.03835										0.585581	0.505306	0.731116	0.516138
	0.463848	0.810315	0.428703	0.865348											0.616884	1.12543	0.612416	1.04388										0.63935	0.576343	0.697797	0.530118
	0.471684	0.800706	0.472938	0.960176											0.582256	1.01986	0.606699	1.06276										0.651138	0.581003	0.676653	0.600829
	0.491567	0.740963	0.459854	0.51242											0.588967	1.1094	0.619724	1.0559										0.636141	0.593539	0.734133	0.613365
	0.44263	0.743635	0.43318	0.490271											0.585014	1.09587	0.600241	0.963733										0.619743	0.560483	0.713181	0.668012
	0.485112	0.832406	0.433406	0.51558											0.568128	1.10416	0.60091	0.966955										0.666684	0.538577	0.775406	0.616273
	0.462677	0.774962	0.47223	0.511908											0.59767	1.10196	0.629632	0.973369										0.608441	0.573108	0.776414	0.667147
	0.443218	0.739425	0.432996	0.499518											0.591895	1.04118	0.602655	0.930319										0.646289	0.530496	0.709227	0.679015
	0.426534	0.841357	0.432521	0.492421											0.623239	1.02883	0.586345	0.859065										0.654961	0.610394	0.748969	0.669318
	0.48298	0.734941	0.463074	0.478561											0.606342	1.08698	0.582498	0.951247										0.62196	0.610736	0.74124	0.694594
	0.492005	0.747339	0.455431	0.49595											0.59706	1.09105	0.637687	0.908118										0.639708	0.536289	0.815434	0.689844
	0.452175	0.884029	0.44888	0.499217											0.611193	1.12007	0.617104	0.845551										0.655067	0.608338	0.792559	0.624391
	0.47943	0.741534	0.438639	0.498936											0.610538	1.07195	0.63738	0.926806										0.628343	0.600411	0.664273	0.629369
	0.47206	0.84217	0.467686	0.502628											0.593566	1.08085	0.6521	0.956861										0.672482	0.602572	0.73556	0.631897
	0.503413	0.809235	0.472491	0.503392											0.573594	1.05126	0.662077	0.976435										0.610021	0.572212	0.723666	0.650456
	0.478004	0.918096	0.412044	0.492037											0.573139	1.02608	0.653231	0.93174										0.6371	0.578567	0.696032	0.66153
	0.473154	0.927941	0.407075	0.493027											0.558456	1.10225	0.616508	0.887006										0.576661	0.645158	0.748294	0.709123
	0.476842	1.05055	0.45612	0.493696											0.604438	1.07983	0.648409	0.876592										0.626298	0.545705	0.737473	0.684423
	0.480327	1.02057	0.507254	0.470637											0.58366	1.11395	0.621852	0.958435										0.606771	0.536376	0.738756	0.702949
	0.478851	0.9748	0.458999	0.467233											0.58636	0.988684	0.57224	0.900141										0.628801	0.56173	0.634706	0.653373
	0.474854	0.868592	0.465532	0.544797											0.55617	1.10097	0.585718	0.877528										0.630373	0.553647	0.750884	0.644359
	0.483616	0.824759	0.474725	0.499247											0.569327	1.08175	0.613205	0.939859										0.496283	0.595244	0.701908	0.685859
	0.500635	0.785247	0.451024	0.481333											0.592231	1.0411	0.601706	0.843215										0.50942	0.606224	0.76596	0.694557
	0.493385	0.940296	0.403274	0.467378											0.568434	1.03198	0.599936	1.14766										0.520854	0.57716	0.706833	0.612962
	0.463285	0.827312	0.418439	0.503247											0.617	1.11594	0.572259	0.925486										0.542481	0.602593	0.689234	0.728298
	0.488655	0.970297	0.392983	0.487987											0.575973	0.95153	0.574388	0.934416										0.519533	0.514581	0.731614	0.696441
	0.485022	0.833379	0.437448	0.497527											0.567568	1.12038	0.597445	0.955239										0.497017	0.555134	0.710352	0.731044
	0.489721	0.898624	0.419831	0.462044											0.598144	1.09307	0.623453	0.984092										0.474369	0.547765	0.757033	0.624547
	0.493724	0.901863	0.458734	0.492008											0.604035	1.07167	0.577458	0.893095										0.501611	0.555548	0.69592	0.583155
	0.475332	0.96134	0.413311	0.506721											0.583894	1.04083	0.625418	0.885433										0.519347	0.524753	0.699329	0.655608
	0.492732	0.897384	0.437768	0.51265											0.5386	1.06965	0.5997	0.953279										0.516165	0.574851	0.71849	0.648846
	0.508042	0.867837	0.457484	0.491404											0.580087	1.12958	0.604736	0.83233										0.517499	0.532049	0.725434	0.594052
	0.468924	0.934264	0.446113	0.54189											0.586942	1.07651	0.618335	0.860577										0.515468	0.543594	0.698428	0.574761
	0.500721	0.901596	0.458263	0.469176											0.556772	1.13194	0.609302	1.03937										0.516098	0.451696	0.706231	0.65504
	0.480943	0.84071	0.491635	0.502593											0.548015	1.06849	0.618969	1.04744										0.519198	0.613108	0.783966	0.651302
	0.479154	0.81344	0.47213	0.509468											0.620456	1.09038	0.623235	0.928436										0.545742	0.573676	0.684908	0.671856
	0.496908	0.981929	0.440227	0.490326											0.603059	1.09399	0.63263	1.01602										0.535141	0.513487	0.690707	0.647102
	0.467334	0.945594	0.493269	0.490545											0.613589	1.09853	0.646335	0.906157										0.514515	0.53016	0.76352	0.663542
	0.491216	0.939188	0.487078	0.494034											0.586244	1.04668	0.607609	0.909792										0.51162	0.551265	0.691879	0.626796
	0.499785	0.782929	0.399885	0.514044											0.598247	1.04174	0.65017	0.908501										0.585181	0.546239	0.723112	0.624009
	0.483828	0.894458	0.418851	0.496159											0.591498	1.09953	0.568701	0.952706										0.517782	0.550419	0.6954	0.627867
	0.513178	0.926262	0.416371	0.490883											0.604762	1.12575	0.577371	0.878733										0.520316	0.541289	0.776222	0.642076
	0.480664	0.989919	0.430619	0.511395											0.596554	1.09855	0.595122	0.920408										0.532368	0.528011	0.685079	0.634249
	0.494946	0.839798	0.410899	0.507107											0.590805	1.10363	0.637559	0.903257										0.488713	0.552343	0.695594	0.599502
	0.488706	0.936906	0.386266	0.504489											0.545014	1.05811	0.604663	0.966107										0.510284	0.544257	0.714286	0.615596
	0.48436	0.914207	0.420653	0.494277											0.555275	1.10074	0.610227	0.887365										0.52763	0.526503	0.73104	0.636172
	0.490369	0.906253	0.430139	0.521974											0.620313	1.13621	0.594175	0.890522										0.508985	0.569728	0.699804	0.705436
	0.470891	0.893211	0.42852	0.491065											0.604379	1.08213	0.600081	1.08094										0.559015	0.529476	0.706955	0.65113
	0.488152	0.876961	0.455229	0.486153											0.613153	1.09961	0.571287	0.900665										0.531828	0.550394	0.715878	0.647795
	0.487944	0.855649	0.435993	0.486404											0.587363	1.07497	0.583818	0.81358										0.530776	0.561468	0.748973	0.637347
	0.474802	0.843675	0.454547	0.461108											0.591935	1.06726	0.610188	0.909205										0.519087	0.562474	0.671346	0.619721
	0.486031	0.871235	0.509134	0.481741											0.59834	1.16042	0.599611	0.810544										0.547743	0.597737	0.795241	0.613578
	0.49114	0.886879	0.42901	0.480273											0.603196	1.05357	0.592275	0.802851										0.529012	0.590482	0.705697	0.659535
	0.475694	0.786868	0.433835	0.447994											0.553912	1.11959	0.579001	0.918631										0.545026	0.572564	0.759161	0.692222
	0.503531	0.837645	0.390668	0.457814											0.571166	1.09481	0.6163	0.951122										0.572308	0.544935	0.74052	0.727157
	0.482313	0.893331	0.503541	0.490405											0.576824	1.11891	0.601842	1.01397										0.518669	0.550278	0.71033	0.591011
	0.511747	0.865809	0.464053	0.507197											0.6067	1.12712	0.600708	0.910879										0.512438	0.582781	0.758425	0.63619
	0.498094	0.880285	0.441363	0.519286											0.549641	1.10019	0.60834	0.927891										0.507785	0.572939	0.726892	0.67534
	0.476589	0.959803	0.467129	0.506525											0.558346	1.04158	0.60552	0.812722										0.511224	0.519458	0.782756	0.634919
	0.49417	0.841645	0.427258	0.435047											0.578471	1.07753	0.605202	0.844637										0.523389	0.569991	0.741705	0.62684
	0.486026	0.856251	0.426881	0.423881											0.557532	1.16784	0.613297	0.830433										0.551832	0.548534	0.778421	0.651488
	0.486537	0.845171	0.468605	0.412347											0.57038	1.00319	0.612063	0.812532										0.489003	0.559575	0.714617	0.667551
	0.489828	0.831636	0.464038	0.394799											0.590345	1.04733	0.63298	0.777314										0.54113	0.594499	0.748247	0.613848
	0.505519	0.940606	0.432347	0.487953											0.611289	1.04409	0.615528	0.863405										0.540697	0.542796	0.727507	0.586219
	0.472328	0.823629	0.464416	0.470586											0.624504	1.08566	0.617827	0.870692										0.528889	0.553583	0.650164	0.623899
	0.490996	0.883349	0.416968	0.46588											0.579204	1.02295	0.610011	0.885632										0.611903	0.529027	0.709882	0.640914
	0.477726	0.84537	0.585079	0.484303											0.559061	1.10179	0.602277	0.916957										0.594041	0.58513	0.640227	0.615396
	0.481804	0.92446	0.589799	0.496316											0.560045	1.08047	0.577147	0.926087										0.661686	0.534079	0.626378	0.625301
	0.46759	0.883368	0.548994	0.478449											0.586499	1.10046	0.596756	0.857229										0.577263	0.540296	0.68093	0.599063
	0.484097	1.00699	0.580526	0.487978											0.574416	1.07209	0.590132	0.930994										0.65479	0.560387	0.620325	0.630588
	0.45676	1.14038	0.58666	0.488931											0.609464	1.03318	0.624775	0.889784										0.675622	0.457035	0.694885	0.730903
	0.48449	1.12996	0.424068	0.487175											0.578347	0.978853	0.614258	0.873403										0.636589	0.524681	0.833136	0.590844
	0.493163	0.964931	0.42156	0.498403											0.578938	0.963259	0.558219	0.837091										0.672905	0.505083	0.864436	0.712347
	0.460198	0.952599	0.441944	0.518423											0.576913	1.05396	0.660498	0.920893										0.657154	0.559279	0.817127	0.653092
	0.483879	0.945203	0.435488	0.478104											0.584402	1.12588	0.633728	0.905126										0.646692	0.548486	0.895451	0.576461
	0.477863	0.884222	0.470086	0.487641											0.587613	1.06856	0.61955	0.958089										0.642016	0.549063	0.836777	0.519415
	0.481157	0.906883	0.474552	0.509275											0.588791	1.13875	0.61442	0.824722										0.682719	0.596116	0.833289	0.571898
	0.475367	0.87737	0.483005	0.472323											0.578163	1.11993	0.597499	0.808111										0.613874	0.529817	0.798464	0.63289
	0.478166	0.860243	0.461682	0.481939											0.61343	1.14146	0.617729	0.809004										0.594934	0.529923	0.856446	0.535206
	0.503997	0.799907	0.443536	0.469162											0.58276	1.08044	0.554987	0.844704										0.531775	0.553863	0.823416	0.741087
	0.472244	0.863988	0.402271	0.499746											0.589754	1.14555	0.642048	0.928428										0.589044	0.553893	0.90006	0.649993
	0.486643	0.912595	0.411176	0.492009											0.591643	1.07947	0.608172	0.81206										0.679079	0.541297	0.838219	0.715694
	0.468593	0.914839	0.437468	0.472083											0.60182	1.07559	0.602749	0.853626										0.558312	0.522198	0.898665	0.706181
	0.477893	0.814382	0.426931	0.492434											0.570981	1.09729	0.615999	0.982422										0.61049	0.575956	0.846244	0.58859
	0.489907	0.872225	0.476808	0.445718											0.597991	1.07119	0.699471	0.915851										0.576364	0.546697	0.693554	0.667803
	0.477818	0.970509	0.484548	0.489737											0.591346	1.04749	0.803852	0.956387										0.6298	0.466445	0.720178	0.684974
	0.476992	1.02403	0.502483	0.451068											0.581898	1.00335	0.769999	0.840527										0.600371	0.562233	0.739147	0.728321
	0.489094	0.913228	0.435427	0.480351											0.616863	1.06504	0.827876	0.8197										0.630226	0.537454	0.776644	0.671414
	0.447272	0.911863	0.466927	0.495653											0.590983	1.10911	0.693831	0.818824										0.665494	0.554131	0.811925	0.730229
	0.48061	0.895143	0.464044	0.4497											0.621396	1.15316	0.618079	0.808855										0.602878	0.525274	0.736202	0.653645
	0.468561	0.869603	0.457162	0.476695											0.602797	1.10355	0.578677	0.911806										0.617762	0.554128	0.743658	0.678992
	0.482104	0.739173	0.428529	0.498185											0.622441	1.01139	0.604783	0.818228										0.63973	0.513586	0.768488	0.633746
	0.499133	0.835465	0.467724	0.475843											0.606123	1.04601	0.610683	0.89592										0.638512	0.53333	0.771949	0.584881
	0.497203	0.848053	0.412013	0.473562											0.616917	1.09721	0.59811	0.818863										0.636175	0.514285	0.811553	0.56389
	0.488296	0.896621	0.510506	0.425027											0.604883	1.10916	0.605365	0.782546										0.631922	0.506916	0.802513	0.618011
	0.474856	0.836644	0.426099	0.460945											0.608022	1.07937	0.574293	0.893142										0.645455	0.522438	0.787777	0.615487
	0.476106	0.827467	0.453965	0.497744											0.612314	1.1262	0.601493	0.887172										0.64818	0.537194	0.776372	0.636356
	0.473486	0.848196	0.45178	0.495877											0.58827	1.04851	0.579788	0.868298										0.610502	0.531268	0.7784	0.601373
	0.460718	0.791889	0.428648	0.476454											0.598463	1.06302	0.555166	0.755101										0.650969	0.523249	0.768731	0.545207
	0.477397	0.866907	0.441944	0.499514											0.604565	1.07793	0.549653	0.876711										0.682368	0.529999	0.749982	0.618121
	0.479966	0.848623	0.421202	0.473728											0.590804	1.09109	0.57513	0.87585										0.62135	0.56508	0.75369	0.590651
	0.471709	0.94538	0.414677	0.43383											0.63855	1.03534	0.579211	0.874294										0.632091	0.528508	0.804142	0.626175
	0.475339	0.852826	0.434183	0.441004											0.601146	0.900385	0.575279	0.935063										0.627917	0.559801	0.752587	0.648949
	0.468244	0.81118	0.450496	0.472019											0.608451	1.03618	0.577266	0.933439										0.593781	0.538841	0.762735	0.601652
	0.449918	0.815432	0.427221	0.477079											0.602214	1.07051	0.593583	0.964495										0.664128	0.559158	0.706602	0.568607
	0.488926	0.776676	0.42879	0.457347											0.606462	1.10066	0.602462	0.878199										0.523142	0.598139	0.7897	0.613543
	0.488493	0.78067	0.410428	0.451004											0.600421	1.031	0.57994	0.853762										0.602278	0.573782	0.747435	0.609697
	0.493868	0.790778	0.445911	0.472818											0.642231	1.00397	0.621712	0.804692										0.599327	0.543181	0.812542	0.696736
	0.470815	0.840363	0.436074	0.449512											0.560687	1.09176	0.587436	0.817551										0.690716	0.627096	0.774681	0.63164
	0.464081	0.828842	0.456231	0.42223											0.58443	1.01055	0.60598	0.855206										0.653567	0.519801	0.782747	0.615177
	0.473118	0.878197	0.437532	0.477622											0.581135	1.05356	0.600473	0.876										0.641901	0.559023	0.795075	0.61514
	0.447639	0.805581	0.417638	0.462477											0.518669	1.08259	0.566989	0.899316										0.649589	0.584692	0.780985	0.623126
	0.472548	0.91602	0.437013	0.50311											0.566922	1.07094	0.558757	0.95491										0.602803	0.540957	0.788027	0.709798
	0.46559	0.806952	0.457647	0.464425											0.60508	1.0403	0.593628	1.04345										0.637932	0.557952	0.696889	0.62178
	0.498157	0.877596	0.42385	0.478164											0.610893	1.04049	0.631614	1.01978										0.652181	0.566245	0.684399	0.626305
	0.483029	0.801133	0.411764	0.473954											0.589695	1.09897	0.619458	1.1045										0.668501	0.58077	0.696653	0.599727
	0.484518	0.838986	0.457726	0.482039											0.609785	1.01005	0.640295	0.9945										0.66098	0.558636	0.781921	0.669609
	0.47473	0.885759	0.452992	0.45523											0.580921	0.916643	0.597519	0.967263										0.594567	0.594796	0.738278	0.632571
	0.49154	0.943606	0.446876	0.478925											0.580043	0.929276	0.636356	1.03274										0.624129	0.541914	0.794939	0.605933
	0.496984	0.947253	0.472246	0.497438											0.600714	0.896872	0.684069	1.11298										0.603607	0.540338	0.734462	0.638605
	0.461087	0.883136	0.473475	0.443898											0.616462	0.874762	0.670317	1.1396										0.693677	0.546791	0.689086	0.640521
	0.484011	0.97387	0.415348	0.476465											0.603739	0.891908	0.673789	1.15267										0.593581	0.545569	0.702068	0.712215
	0.478299	0.941233	0.423223	0.460168											0.588423	0.896949	0.628577	1.10927										0.653988	0.595786	0.679446	0.673689
	0.473831	0.906204	0.47433	0.4712											0.587111	0.881601	0.651835	1.15877										0.619869	0.593682	0.722929	0.660322
	0.478701	0.943575	0.436438	0.449891											0.593136	0.862201	0.62133	1.03971										0.632561	0.56115	0.707785	0.557889
	0.45937	0.928944	0.457935	0.47114											0.584423	0.855265	0.660792	1.0869										0.571933	0.517078	0.664182	0.611167
	0.484543	0.92661	0.418503	0.454886											0.597359	0.859468	0.603425	1.07826										0.638618	0.556671	0.696716	0.579366
	0.489601	0.908923	0.447264	0.47519											0.595384	0.913569	0.643666	1.12566										0.62301	0.542264	0.794543	0.598586
	0.47284	0.918716	0.460401	0.494152											0.581057	0.903341	0.626104	1.11249										0.626452	0.567095	0.72615	0.70862
	0.484199	0.927384	0.413692	0.479401											0.593859	0.911611	0.575153	1.01582										0.631209	0.543611	0.711995	0.65742
	0.471429	0.973797	0.482997	0.482386											0.573669	0.908244	0.636555	0.975845										0.656311	0.538921	0.727773	0.596914
	0.479076	0.979384	0.42454	0.485504											0.571309	0.900674	0.581736	1.03991										0.574822	0.533509	0.7341	0.599094
	0.483565	0.932383	0.428443	0.481504											0.614389	0.964546	0.613832	0.832422										0.667643	0.548281	0.720919	0.597449
	0.469862	0.894781	0.457503	0.487805											0.611223	0.957051	0.589281	0.891972										0.583164	0.574772	0.707649	0.654536
	0.491848	0.987422	0.447456	0.472405											0.58625	0.883433	0.58224	0.922991										0.706086	0.546682	0.723012	0.58847
	0.481026	0.915916	0.432551	0.446339											0.581172	0.979492	0.591285	1.02201										0.68723	0.52553	0.721619	0.617804
	0.482312	0.946776	0.428795	0.464454											0.560862	0.965174	0.581705	1.06082										0.652237	0.541494	0.721699	0.591991
	0.508521	0.945514	0.432174	0.487118											0.626174	0.923214	0.598021	0.952847										0.617752	0.565804	0.697399	0.658448
	0.485747	1.00584	0.442994	0.476379											0.573879	0.938582	0.626397	0.939588										0.634613	0.528985	0.712682	0.69253
	0.464597	0.928706	0.428857	0.490231											0.559894	0.906235	0.565382	0.960676										0.643674	0.515214	0.772856	0.626489
	0.509417	0.974933	0.429766	0.461369											0.621341	0.937246	0.556455	0.951165										0.552877	0.527729	0.752695	0.63564
	0.460014	0.895963	0.424352	0.487053											0.589852	0.943612	0.591415	0.992728										0.60966	0.558735	0.706644	0.613281
	0.497616	0.928231	0.477457	0.457346											0.637199	1.0491	0.592744	0.942996										0.627576	0.530007	0.733879	0.592136
	0.477291	0.905774	0.423024	0.474385											0.603043	0.895344	0.598156	0.950425										0.661061	0.530379	0.662466	0.579595
	0.491909	0.9006	0.416674	0.426411											0.606411	0.953441	0.595866	1.01596										0.605051	0.517549	0.689623	0.639545
	0.480234	0.907551	0.44026	0.452204											0.620275	0.945718	0.562688	0.935584										0.644457	0.525743	0.75734	0.632964
	0.471024	1.02434	0.43415	0.480402											0.611224	0.970346	0.566291	1.00412										0.652826	0.505918	0.717499	0.619945
	0.458315	0.948656	0.448442	0.49251											0.618836	0.939764	0.590476	0.941732										0.662547	0.538552	0.681983	0.593714
	0.480473	1.03873	0.588144	0.485694											0.623002	0.928154	0.615969	1.08827										0.58474	0.54591	0.675334	0.671677
	0.49498	0.931832	0.588268	0.492707											0.62025	0.924971	0.607475	1.00695										0.632482	0.49686	0.660439	0.662606
	0.475757	0.896355	0.585059	0.50416											0.6017	0.930387	0.593867	0.843848										0.622407	0.519935	0.663405	0.624264
	0.491245	1.03873	0.589194	0.472687											0.623411	0.927513	0.611114	1.0582										0.646895	0.489806	0.601979	0.664573
	0.480767	0.984588	0.496253	0.499714											0.591652	0.96304	0.593233	0.900375										0.635158	0.515398	0.730159	0.630755
	0.452182	0.895652	0.456845	0.475793											0.624503	1.03663	0.587079	1.00921										0.699972	0.503096	0.642123	0.62808
	0.459532	0.853305	0.455655	0.473867											0.623174	0.911437	0.613023	1.03201										0.690519	0.568787	0.66154	0.606289
	0.491254	0.974181	0.488637	0.484427											0.607109	0.971134	0.657305	1.11189										0.645079	0.530612	0.711922	0.607817
	0.460471	1.01639	0.497417	0.508682											0.606803	0.932269	0.623686	1.0673										0.647126	0.553261	0.622712	0.653076
	0.479495	0.992816	0.438293	0.483598											0.588126	0.900899	0.567722	1.09265										0.605997	0.51204	0.771965	0.578938
	0.47577	0.967112	0.444403	0.460988											0.588601	0.925249	0.582094	1.07964										0.639784	0.549621	0.737836	0.605451
	0.478329	0.878077	0.412701	0.49333											0.607467	1.00318	0.600064	1.10588										0.668641	0.546463	0.824519	0.619817
	0.473533	0.771123	0.418859	0.491851											0.55258	1.01026	0.594184	1.07059										0.645964	0.535527	0.697025	0.656931
	0.471823	1.02183	0.407777	0.472615											0.611308	0.956605	0.595921	1.1344										0.572045	0.523	0.78192	0.657354
	0.46438	1.11225	0.423567	0.492066											0.5512	1.11973	0.595792	1.03925										0.602413	0.527042	0.792144	0.622643
	0.480237	1.05939	0.416645	0.500331											0.603098	0.975126	0.59905	1.11801										0.620463	0.545904	0.821208	0.627408
	0.459152	1.0453	0.416676	0.447744											0.599061	0.861351	0.593779	1.20959										0.654646	0.597741	0.896554	0.624049
	0.482744	1.0619	0.423233	0.493924											0.603955	0.992339	0.622358	1.10695										0.607619	0.661684	0.790022	0.536936
	0.502175	0.799106	0.40619	0.492215											0.599878	1.06871	0.584345	1.01116										0.635976	0.601666	0.813957	0.598227
	0.47724	0.776531	0.428096	0.463264											0.580119	1.04885	0.578269	1.17176										0.582014	0.578966	0.801283	0.681577
	0.498256	0.837752	0.418957	0.489636											0.585695	1.06879	0.583367	0.995423										0.584309	0.625419	0.78131	0.616778
	0.469244	0.866267	0.43917	0.475526											0.563057	1.00166	0.610697	1.01011										0.658408	0.597303	0.799276	0.574265
	0.472599	0.849652	0.415575	0.475585											0.54096	1.01594	0.576373	1.06347										0.616459	0.62834	0.812092	0.594462
	0.431683	0.934838	0.416971	0.460719											0.576384	1.03486	0.581344	1.08234										0.691877	0.54787	0.800939	0.590899
	0.507998	0.884219	0.414403	0.483076											0.573977	1.03446	0.584091	1.11581										0.664558	0.54764	0.740956	0.5535
	0.500214	0.893439	0.485669	0.494176											0.59076	1.03484	0.656644	1.20918										0.628682	0.55023	0.88166	0.622245
	0.456422	0.869263	0.466069	0.450167											0.605416	1.08477	0.604179	1.08273										0.679374	0.543737	0.759529	0.578927
	0.458072	0.799549	0.449209	0.456716											0.592173	1.05667	0.622705	1.12755										0.687176	0.686226	0.716097	0.609679
	0.474892	0.801122	0.432503	0.495751											0.596783	1.124	0.574465	1.11842										0.635553	0.721539	0.821212	0.609456
	0.474785	0.799306	0.464918	0.497194											0.570511	1.10221	0.600911	1.07121										0.72363	0.789326	0.76093	0.66413
	0.483497	0.777557	0.407986	0.486079											0.58276	1.05289	0.570151	1.11719										0.653641	0.803763	0.967763	0.654069
	0.478628	0.880878	0.406105	0.504525											0.582947	1.05943	0.576033	1.09607										0.652277	0.756911	0.90113	0.59611
	0.496401	0.867444	0.547106	0.455818											0.614257	1.03643	0.596136	1.06896										0.63679	0.733171	0.798996	0.61529
	0.464324	0.858992	0.589708	0.499902											0.628326	1.01989	0.58991	1.29735										0.702081	0.762289	0.676488	0.606941
	0.47717	0.881532	0.555091	0.485004											0.591254	1.05766	0.588552	1.13283										0.61812	0.6606	0.849514	0.61448
	0.49425	0.818169	0.550482	0.470852											0.626652	1.08337	0.617353	1.15211										0.646157	0.639563	0.707681	0.672102
	0.485972	0.872491	0.530804	0.482002											0.577462	1.03316	0.566538	1.24779										0.580953	0.746371	0.770782	0.669609
	0.488396	0.876752	0.571579	0.470865											0.621207	1.06473	0.59854	1.28353										0.579294	0.708122	0.828398	0.627556
	0.476489	1.06868	0.576312	0.484093											0.581505	1.01078	0.603349	1.21354										0.637044	0.612612	0.780275	0.588576
	0.444898	0.826246	0.548388	0.494612											0.573764	1.08221	0.612003	1.06354										0.670984	0.758991	0.757613	0.625534
	0.473821	1.07209	0.498489	0.488591											0.599824	0.904182	0.606661	1.12565										0.617386	0.649123	0.82698	0.570356
	0.49116	0.891019	0.529335	0.504791											0.596611	0.989733	0.594984	1.13535										0.5515	0.57779	0.810445	0.675619
	0.481067	0.781826	0.566891	0.49582											0.58839	0.979484	0.57972	0.992109										0.670367	0.630287	0.814677	0.601958
	0.49379	0.774381	0.406812	0.508945											0.60735	1.01138	0.570661	1.11262										0.627587	0.644058	0.784959	0.650159
	0.473453	0.869542	0.404637	0.48391											0.615531	0.963048	0.586477	0.983759										0.618429	0.593276	0.769993	0.596501
	0.4855	0.692682	0.436271	0.483361											0.586314	1.11159	0.603415	0.837315										0.664047	0.623546	0.784086	0.641708
	0.46593	0.772053	0.431391	0.47654											0.604192	0.938779	0.611573	0.943698										0.662731	0.563384	0.82021	0.557478
	0.455143	0.811032	0.43295	0.498078											0.599874	0.944285	0.581566	1.03515										0.643909	0.584326	0.69059	0.644045
	0.475779	0.95484	0.421495	0.491142											0.603977	0.855449	0.608673	1.08241										0.658806	0.613816	0.777444	0.569338
	0.475532	0.823977	0.414849	0.483331											0.5742	0.858484	0.592002	0.9662										0.634789	0.756714	0.759175	0.637606
	0.487949	0.953362	0.463678	0.48012											0.596027	0.856555	0.590459	0.923222										0.631667	0.748434	0.786015	0.658547
	0.468579	0.983209	0.433112	0.449615											0.601762	0.923537	0.577148	1.00023										0.655425	0.769647	0.79283	0.610356
	0.474735	0.831534	0.446205	0.493594											0.611082	0.842642	0.605307	0.912477										0.619498	0.798757	0.721606	0.640838
	0.469904	1.06009	0.459672	0.514044											0.592493	0.90034	0.598677	1.02213										0.684288	0.774667	0.820737	0.682107
	0.466864	0.959918	0.448898	0.486656											0.58109	0.96163	0.603298	0.951532										0.636486	0.828458	0.746845	0.601742
	0.488419	1.1972	0.488217	0.492002											0.637631	0.961236	0.605302	0.96388										0.662885	0.62715	0.754236	0.630544
	0.492247	1.06844	0.420853	0.481478											0.552191	0.965243	0.606559	0.864796										0.643177	0.716997	0.751762	0.653325
	0.460481	0.977049	0.421589	0.505057											0.583272	0.898109	0.594082	0.950547										0.638181	0.734341	0.738532	0.562382
	0.48937	0.788307	0.45354	0.505883											0.553728	1.03006	0.635862	0.904461										0.695741	0.853412	0.749624	0.62612
	0.524294	1.12431	0.426716	0.479542											0.555012	1.03482	0.610686	0.957677										0.616718	0.569474	0.763655	0.598765
	0.44362	0.980947	0.447014	0.510096											0.570432	1.05614	0.583468	0.979615										0.644147	0.596633	0.759217	0.558374
	0.501777	0.806943	0.545249	0.46126											0.572848	1.05105	0.615556	0.939859										0.626797	0.58274	0.672121	0.640614
	0.484279	0.811081	0.407242	0.474574											0.59892	1.04889	0.59881	0.830734										0.652562	0.612939	0.734463	0.615765
	0.456703	0.843691	0.46668	0.509806											0.561863	1.04237	0.612707	0.946057										0.652955	0.55118	0.753324	0.593017
	0.471782	0.733285	0.504819	0.490409											0.581544	1.07924	0.642671	0.915044										0.61363	0.706435	0.713413	0.680565
	0.4816	0.814089	0.475771	0.47849											0.600354	1.14273	0.598733	0.870079										0.62229	0.745647	0.692044	0.583508
	0.501559	0.766817	0.498251	0.479968											0.558935	1.02722	0.634518	0.912346										0.64058	0.736675	0.722353	0.585632
	0.477491	0.963844	0.505532	0.42894											0.570443	1.04564	0.595151	0.949676										0.672843	0.650271	0.7303	0.573504
	0.454432	0.930457	0.489379	0.486278											0.600151	1.06868	0.635981	0.939891										0.652094	0.638717	0.735033	0.694252
	0.478569	0.885933	0.572116	0.47911											0.589035	0.9967	0.648847	0.917064										0.604996	0.757471	0.721938	0.631596
	0.47687	0.677022	0.497118	0.43183											0.571333	1.06707	0.641153	0.90712										0.65542	0.714418	0.767667	0.653542
	0.469522	0.703594	0.542227	0.462872											0.568499	1.09421	0.628434	0.970716										0.594301	0.772356	0.674132	0.540382
	0.486833	0.854404	0.543274	0.490035											0.598362	1.05663	0.583631	0.900756										0.621383	0.741115	0.705806	0.555501
	0.507696	0.917799	0.558663	0.471564											0.58677	0.937106	0.634121	0.995661										0.646798	0.680729	0.735045	0.63746
	0.484738	0.943659	0.464882	0.508081											0.556874	1.02998	0.586175	1.03582										0.647536	0.517035	0.727358	0.570405
	0.497751	0.829991	0.432538	0.482212											0.586056	1.09077	0.565467	1.08846										0.608957	0.599705	0.681334	0.67302
	0.493519	0.611669	0.478851	0.498736											0.553759	1.03551	0.597015	1.01868										0.598599	0.588361	0.714029	0.625883
	0.488427	0.777065	0.419048	0.496285											0.584696	1.09032	0.668465	1.03302										0.617526	0.630649	0.687025	0.634544
	0.489086	0.802115	0.386105	0.49733											0.603502	0.950727	0.610362	0.886168										0.581394	0.586162	0.675267	0.631407
	0.480589	0.716365	0.476929	0.495118											0.549841	1.00121	0.619052	0.954166										0.524271	0.619816	0.648002	0.609895
	0.475458	0.75634	0.475196	0.488792											0.596725	1.00607	0.660571	0.908923										0.529342	0.580159	0.729638	0.564079
	0.493879	0.71594	0.479835	0.477209											0.609828	1.04744	0.635562	1.06475										0.624864	0.497742	0.702391	0.603976
	0.497623	0.711135	0.471451	0.442802											0.577286	1.07072	0.657076	1.0098										0.639248	0.507951	0.743271	0.601564
	0.469763	0.669824	0.451413	0.474184											0.580829	1.03509	0.596554	1.05483										0.597851	0.505974	0.725881	0.635976
	0.475292	0.651628	0.460445	0.480528											0.587946	0.968313	0.577568	1.02217										0.605118	0.517862	0.712827	0.658837
	0.471409	0.702367	0.533977	0.454275											0.583322	1.07581	0.617224	1.06368										0.540313	0.552859	0.752693	0.541326
	0.476477	0.665941	0.489805	0.482502											0.592653	1.0891	0.619634	0.959369										0.579076	0.558994	0.688434	0.560548
	0.487451	1.05159	0.394771	0.489766											0.587603	0.868731	0.602152	0.90443										0.568811	0.578973	0.75543	0.563026
	0.483978	1.18723	0.407828	0.500001											0.602798	0.987715	0.615368	0.888011										0.551452	0.531341	0.686884	0.656952
	0.498933	1.02893	0.544445	0.493448											0.623396	0.999902	0.630592	1.04424										0.534958	0.589632	0.768137	0.587954
	0.494195	0.948369	0.418388	0.46995											0.631839	0.968917	0.613451	0.918018										0.528759	0.526437	0.724895	0.624168
	0.464724	0.85256	0.429914	0.485725											0.586907	0.921078	0.592221	0.933808										0.630462	0.535363	0.759945	0.629101
	0.474563	0.742325	0.420806	0.512544											0.597847	0.837181	0.594621	0.860315										0.583152	0.527778	0.735132	0.594432
	0.477117	0.870992	0.409021	0.479552											0.577537	0.932735	0.601048	0.922993										0.633763	0.455554	0.735061	0.597765
	0.472836	0.704231	0.446654	0.483393											0.580077	0.891252	0.593901	0.79955										0.589276	0.528114	0.788473	0.627274
	0.478537	0.865574	0.43627	0.49129											0.579342	0.927139	0.622218	0.843381										0.661626	0.548901	0.752594	0.604213
	0.481166	0.859151	0.444018	0.475408											0.589165	0.946747	0.63113	0.936774										0.627348	0.541618	0.761374	0.558428
	0.480601	0.971037	0.405376	0.489499											0.57939	1.03108	0.585548	0.965446										0.646018	0.539316	0.742231	0.585567
	0.490931	0.997668	0.452396	0.491944											0.626442	0.898496	0.594344	0.875983										0.601823	0.528066	0.758586	0.566537
	0.494823	0.846046	0.446821	0.486013											0.594068	0.955382	0.613179	0.777028										0.662031	0.548308	0.833686	0.638878
	0.466917	0.926882	0.457687	0.506878											0.576067	0.895483	0.610067	0.956567										0.68926	0.533	0.767167	0.626825
	0.501224	0.877479	0.513391	0.490479											0.603812	1.05498	0.602889	0.966042										0.660434	0.537344	0.68026	0.593482
	0.484349	0.79921	0.435098	0.480094											0.584021	0.95483	0.607112	0.936644										0.698706	0.542597	0.853049	0.594744
	0.484654	0.902036	0.457163	0.512531											0.575711	0.935834	0.602755	0.810492										0.650619	0.517071	0.744181	0.506869
	0.478979	0.839377	0.426992	0.476958											0.601002	0.998243	0.58997	0.946532										0.627441	0.575354	0.789707	0.596557
	0.481019	0.790144	0.495043	0.498489											0.588004	1.08733	0.611322	0.865809										0.645044	0.527187	0.781789	0.585377
	0.477013	0.947704	0.511357	0.462911											0.596142	1.06901	0.599027	1.02798										0.595868	0.553327	0.756957	0.62495
	0.467036	1.01334	0.45281	0.479989											0.576616	1.07271	0.611364	1.06742										0.560159	0.551998	0.670145	0.635768
	0.459652	0.786677	0.463043	0.489916											0.572381	1.18573	0.590527	0.843804										0.588439	0.547705	0.770504	0.602751
	0.477207	0.725201	0.425466	0.493361											0.571024	1.20027	0.612806	0.928477										0.642122	0.549721	0.780391	0.582215
	0.491025	0.778261	0.465297	0.481906											0.582843	1.18313	0.625522	0.994906										0.629925	0.539068	0.718584	0.57309
	0.467429	0.893537	0.433375	0.478182											0.564231	1.03427	0.566873	0.999382										0.643943	0.56997	0.78491	0.591305
	0.471331	0.886042	0.450665	0.499787											0.572827	1.13031	0.598092	1.02477										0.621246	0.546807	0.694524	0.626621
	0.465516	0.926034	0.474789	0.497548											0.556571	1.04422	0.614304	0.917159										0.650037	0.496819	0.760817	0.590171
	0.476788	1.01148	0.449637	0.490591											0.59144	1.05837	0.595649	1.06763										0.632232	0.495437	0.712775	0.58029
	0.467463	0.969334	0.465301	0.486467											0.583889	1.03132	0.635107	1.05501										0.615969	0.543629	0.683071	0.536602
	0.479859	0.934146	0.456589	0.4763											0.544144	1.08229	0.565524	0.902789										0.669598	0.493361	0.734453	0.556939
	0.454738	0.930613	0.501427	0.489444											0.580574	1.06243	0.622458	0.91957										0.668684	0.546839	0.719128	0.579825
	0.476267	1.12641	0.513955	0.480618											0.60643	1.17965	0.590429	0.984536										0.601772	0.536362	0.710551	0.565608
	0.496791	1.18955	0.570661	0.493795											0.577751	1.03693	0.600734	0.872051										0.591311	0.526994	0.645168	0.584012
	0.475866	1.10752	0.478175	0.488861											0.578136	0.968391	0.622476	0.822495										0.613929	0.564245	0.673018	0.616163
	0.485757	1.12267	0.510699	0.505358											0.603007	1.14965	0.589771	0.83389										0.615049	0.53252	0.669272	0.54869
	0.495272	1.20176	0.546882	0.498334											0.584666	1.04033	0.601791	0.840396										0.550707	0.525831	0.66376	0.527838
	0.483514	1.03321	0.379492	0.469815											0.603445	1.07654	0.601001	0.882748										0.580653	0.545281	0.715297	0.556993
	0.495829	1.00655	0.542643	0.51417											0.587149	1.12301	0.597078	0.861781										0.600161	0.555235	0.643171	0.579694
	0.479347	0.986372	0.511667	0.48391											0.60301	1.07159	0.578796	0.906211										0.643013	0.539937	0.696481	0.584253
	0.478618	1.00452	0.515645	0.466216											0.55772	0.9861	0.606812	0.842268										0.685913	0.538284	0.69921	0.570193
	0.466169	1.0624	0.526845	0.472628											0.54753	0.988822	0.625947	0.868807										0.655919	0.555551	0.724162	0.601306
	0.462385	1.06787	0.562002	0.494248											0.574134	1.002	0.61994	0.87072										0.599824	0.473594	0.758924	0.558248
	0.473445	1.00988	0.516674	0.474275											0.587447	0.97152	0.604069	0.874276										0.593769	0.54932	0.719118	0.56294
	0.474222	0.943679	0.449099	0.488438											0.638111	0.990066	0.599835	0.885584										0.571732	0.540891	0.782001	0.598505
	0.464819	0.99371	0.555304	0.473298											0.588504	1.0235	0.628004	0.781077										0.61834	0.523998	0.68184	0.576953
	0.491826	1.01935	0.563441	0.490288											0.582499	1.05297	0.606038	0.810892										0.610777	0.538177	0.677544	0.605047
	0.471969	0.948505	0.560872	0.46279											0.607751	1.03626	0.60213	0.904897										0.625453	0.514076	0.783497	0.586217
	0.489863	0.85143	0.55913	0.465997											0.57021	1.0934	0.604081	0.893826										0.540738	0.536214	0.887353	0.631303
	0.472979	1.0518	0.553009	0.456611											0.587335	1.05332	0.596159	0.940258										0.583333	0.507835	0.661285	0.616329
	0.485091	0.892909	0.531062	0.488678											0.565995	0.978137	0.616563	0.925074										0.668726	0.54359	0.677922	0.715369
	0.475572	0.937366	0.647868	0.48402											0.593745	1.02662	0.601632	0.814491										0.640133	0.534244	0.53586	0.612907
	0.479401	0.938947	0.531282	0.484804											0.573811	1.03956	0.615787	0.875155										0.64021	0.529978	0.737176	0.645031
	0.472455	0.958401	0.565222	0.530212											0.58275	1.05128	0.618912	0.965805										0.644789	0.548097	0.741912	0.628938
	0.478774	0.98837	0.486751	0.468617											0.587072	0.998472	0.607641	0.937154										0.607676	0.552909	0.707283	0.60516
	0.492705	1.07725	0.557046	0.449065											0.609783	0.970387	0.563142	0.91506										0.652397	0.557187	0.650602	0.627216
	0.480318	1.0064	0.487683	0.488637											0.59484	1.03177	0.609263	0.87197										0.630509	0.533134	0.710277	0.617593
	0.474412	1.04341	0.48286	0.513921											0.586772	1.07749	0.62688	0.869244										0.676174	0.534218	0.719453	0.56572
	0.474588	0.927915	0.434485	0.491293											0.572937	1.00609	0.618473	0.80191										0.661657	0.551365	0.807348	0.584002
	0.487944	1.1291	0.518062	0.476996											0.605245	1.04867	0.613888	0.857432										0.555463	0.520066	0.83364	0.627188
	0.491566	1.00194	0.397694	0.507255											0.601237	1.05541	0.592138	0.8447										0.596089	0.541792	0.846517	0.627455
	0.484732	0.971688	0.455462	0.514316											0.612105	0.920293	0.601668	0.882305										0.598957	0.518422	0.735407	0.589727
	0.481062	1.01728	0.405036	0.456449											0.598503	1.03521	0.605291	0.875437										0.521077	0.532557	0.685968	0.600565
	0.483866	1.03507	0.443009	0.464631											0.618729	1.18331	0.57829	0.949677										0.545558	0.514069	0.779904	0.694362
	0.470903	1.00221	0.436822	0.47872											0.590595	1.05655	0.605241	1.0403										0.613879	0.565471	0.743466	0.630208
	0.497957	0.957857	0.465768	0.485796											0.606263	1.06988	0.624355	1.02485										0.484349	0.565263	0.704212	0.599767
	0.464278	0.908317	0.453092	0.477726											0.590057	1.02394	0.699156	0.783662										0.651963	0.554676	0.680053	0.618012
	0.470486	0.989467	0.445301	0.519975											0.632836	0.995327	0.607667	0.96972										0.603846	0.518917	0.747742	0.582538
	0.490335	1.04362	0.472984	0.49266											0.599086	1.01209	0.609027	0.88636										0.57351	0.516017	0.690793	0.559862
	0.44567	0.96384	0.414833	0.4991											0.599956	1.02844	0.598845	0.888735										0.576155	0.512344	0.681518	0.603892
	0.431547	1.04738	0.497813	0.484819											0.594492	1.06314	0.59956	0.886419										0.652781	0.507312	0.725933	0.642917
	0.486187	1.08581	0.41955	0.486211											0.611757	1.09566	0.593487	0.887722										0.614694	0.526553	0.780839	0.580143
	0.465031	0.992224	0.499334	0.5037											0.593848	0.921921	0.634055	0.929004										0.618257	0.507579	0.729483	0.608905
	0.481424	0.91471	0.461585	0.468582											0.580499	1.01093	0.591022	0.835127										0.64527	0.580576	0.764576	0.497841
	0.489777	0.972471	0.41967	0.477122											0.597499	1.01938	0.588763	0.875791										0.59617	0.505808	0.713671	0.589278
	0.474752	0.995393	0.550982	0.481648											0.579352	1.00003	0.628042	0.872066										0.584515	0.540099	0.670855	0.514083
	0.483447	0.959101	0.432089	0.474704											0.591299	0.973091	0.573907	0.91378										0.578824	0.518041	0.694064	0.60807
	0.45321	1.01314	0.551712	0.488309											0.636369	1.0324	0.605467	0.875438										0.625793	0.604057	0.626254	0.589307
	0.475903	0.969673	0.604711	0.501072											0.595781	1.05875	0.601655	0.879669										0.648772	0.539542	0.606647	0.50835
	0.481936	0.943815	0.629237	0.481911											0.56913	0.958942	0.575113	0.939182										0.620069	0.559953	0.641689	0.581327
	0.472408	1.04637	0.624902	0.494918											0.557229	0.99056	0.601707	0.85384										0.658641	0.49286	0.576631	0.527698
	0.458434	0.996645	0.65718	0.425833											0.602761	1.07529	0.569394	0.901169										0.673749	0.560716	0.567226	0.554207
	0.475057	0.921389	0.656027	0.447877											0.641737	1.10186	0.636395	0.969462										0.60526	0.569921	0.600074	0.643019
	0.491774	0.939462	0.765876	0.502628											0.685437	1.07632	0.61017	0.905274										0.559735	0.53542	0.584778	0.626767
	0.487822	0.951877	0.626621	0.489516											0.737782	0.984785	0.600101	1.0798										0.594315	0.542672	0.553383	0.562935
	0.498375	0.929182	0.59964	0.487139											0.666196	0.93687	0.611117	1.08512										0.526184	0.570317	0.726743	0.556042
	0.479993	1.0201	0.632084	0.473094											0.737027	0.847406	0.582182	1.07645										0.572197	0.540324	0.641788	0.678427
	0.463652	1.02725	0.747915	0.497025											0.75547	0.87145	0.57807	1.07738										0.535354	0.559912	0.586683	0.606919
	0.491335	1.07679	0.553709	0.495433											0.70868	0.804794	0.614604	1.12875										0.56165	0.516109	0.69168	0.63549
	0.474581	1.00967	0.726615	0.497536											0.765184	1.01106	0.596397	1.04294										0.54733	0.517847	0.535781	0.601024
	0.467462	0.93595	0.582286	0.452824											0.777306	1.01307	0.588794	1.11443										0.588764	0.579352	0.609137	0.581114
	0.497562	1.0242	0.615049	0.485052											0.71443	1.06701	0.594216	1.03836										0.584063	0.504494	0.635086	0.528994
	0.49236	0.997864	0.605529	0.507194											0.781784	1.06773	0.587306	1.06474										0.533623	0.497564	0.621759	0.661874
	0.483795	1.03513	0.565428	0.519878											0.836365	1.01579	0.603378	1.14587										0.584125	0.558997	0.54434	0.639651
	0.473745	0.969907	0.611146	0.512223											0.744476	0.964241	0.587263	1.14264										0.607701	0.517446	0.605664	0.619556
	0.472469	1.02236	0.642459	0.488347											0.755694	1.04551	0.584134	1.2046										0.550122	0.556529	0.564163	0.629175
	0.469437	1.07047	0.637274	0.513001											0.81657	1.04032	0.59347	1.07976										0.483226	0.541322	0.552725	0.572124
	0.478862	1.06218	0.634869	0.49843											0.78181	1.06674	0.5864	1.172										0.548811	0.532834	0.539434	0.599687
	0.487674	1.07938	0.596641	0.485972											0.708168	0.969918	0.59168	1.16496										0.580505	0.532552	0.655653	0.555935
	0.483986	1.11862	0.645885	0.473862											0.753117	0.834873	0.58345	1.10921										0.578677	0.5307	0.651278	0.71062
	0.486803	1.06528	0.642226	0.465165											0.806329	0.788396	0.580492	1.13774										0.641954	0.559071	0.716706	0.563285
	0.48582	1.06275	0.641911	0.468798											0.72827	1.00207	0.595627	1.06195										0.537533	0.568214	0.699695	0.669336
	0.477351	1.02777	0.57671	0.488502											0.607567	0.97407	0.577689	1.04509										0.622651	0.633324	0.738965	0.538209
	0.467415	1.07883	0.512935	0.47217											0.771361	1.01244	0.578664	1.01157										0.55863	0.563529	0.709745	0.617885
	0.483825	1.07699	0.606733	0.498948											0.785684	0.965765	0.560274	0.913843										0.52732	0.597506	0.737366	0.544762
[truncated: 28,009 more rows]

## Sheet: Western Blot Figure 4b and 4c
Western Blot of figures 4
anti-ABCG2 (BXP-21)
anti-β-actin
2018-02-23								Image Name	Channel	Name	Signal	Total	Area	Bkgnd.	Type	Normalized with beta actin	% expression compared with WT
								0014181_01	800	ST-WT	113215	139423	504	52	Signal	0.667651	100
								0014181_01	800	ST-L554Ac7	117069	149433	558	58	Signal	0.610001	91.3652
								0014181_01	800	ST-L554Ac24	146215	176781	493	62	Signal	0.906867	135.829
								0014181_01	800	ST-L554Ac25	188021	218261	540	56	Signal	1.02515	153.545
								0014181_01	800	st-L554Ic30	152753	180833	540	52	Signal	0.880157	131.829
								0014181_01	800	st-L554Cc4	69831	95031	504	50	Signal	0.438353	65.656
								0014181_01	800	st-L555Ac1	9304	30808	448	48	Signal	0.0913061	13.6757
								0014181_01	800	st-L555Ic16	146703	172623	540	48	Signal	0.84679	126.831
								0014181_01	800	st-L555Cc11	32786	55186	448	50	Signal	0.23621	35.3793
								0014181_01	800	st-L555Cc25	33419	57287	459	52	Signal	0.236359	35.4015
								0014181_01	800	st-554A+555Ac1	38904	68136	504	58	Signal	0.261373	39.1481
								0014181_01	800	st-K86Ac11	101139	135939	600	58	Signal	0.489346	73.2936
								0014181_01	800	st-K86Mc9	104657	131657	540	50	Signal	0.7899	118.31
								0014181_01	800	st-554C+555Cc14	55616	73451	435	41	Signal	0.33958	50.8618
										Beta-actin
								0014181_01	800	ST-WT	169572	198030	527	54	Signal
								0014181_01	800	ST-L554Ac7	191916	216864	462	54	Signal
								0014181_01	800	ST-L554Ac24	161231	182291	390	54	Signal
								0014181_01	800	ST-L554Ac25	183409	203377	384	52	Signal
								0014181_01	800	st-L554Ic30	173552	195184	416	52	Signal
								0014181_01	800	st-L554Cc4	159303	179583	390	52	Signal
								0014181_01	800	st-L555Ac1	101899	119179	360	48	Signal
								0014181_01	800	st-L555Ic16	173246	200446	544	50	Signal
								0014181_01	800	st-L555Cc11	138800	158144	372	52	Signal
								0014181_01	800	st-L555Cc25	141391	160111	360	52	Signal
								0014181_01	800	st-554A+555Ac1	148845	166989	336	54	Signal
								0014181_01	800	st-K86Ac11	206682	227794	406	52	Signal
								0014181_01	800	st-K86Mc9	132494	157550	464	54	Signal
								0014181_01	800	st-554C+555Cc14	163779	184659	435	48	Signal
																Normalized with beta actin	% expression compared with WT
2018-02-23								0014181_01	800	ST-WT	175998	209278	640	52	Signal	0.909738	100
								0014181_01	800	ST-L554Ac7	163214	198368	651	54	Signal	0.930843	102.32
								0014181_01	800	st-L554Ac8	174332	206290	551	58	Signal	1.16569	128.134
								0014181_01	800	st-L554Ac24	129102	159378	522	58	Signal	0.858591	94.3778
								0014181_01	800	st-L554Ac25	181259	216059	580	60	Signal	0.901226	99.0643
								0014181_01	800	st-L554Ic25	108826	139682	551	56	Signal	0.544176	59.8168
								0014181_01	800	st-L555Ac1	14472	38600	464	52	Signal	0.0967192	10.6315
								0014181_01	800	st-L555Ic16	198603	230967	558	58	Signal	0.946427	104.033
								0014181_01	800	st-L555Cc11	73178	99834	476	56	Signal	0.37069	40.7469
								0014181_01	800	st-L555Cc25	90327	115383	522	48	Signal	0.433714	47.6746
								0014181_01	800	st-554A+555Ac1	76718	102818	522	50	Signal	0.429297	47.1891
								0014181_01	800	st-K86Ac11	278449	327169	840	58	Signal	1.19819	131.707
								0014181_01	800	st-K86Mc9	115617	145371	551	54	Signal	0.601157	66.0802
								0014181_01	800	st-554C+555Cc14	115808	143358	551	50	Signal	0.590068	64.8613
								0014181_01	800	st-554C+555Cc15	94077	126441	558	58	Signal	0.383844	42.1927
								0014181_01	800	st-554C+555Cc45	212011	252931	660	62	Signal	1.20915	132.912
										Beta-actin
								0014181_01	800	ST-WT	193460	219596	594	44	Signal
								0014181_01	800	ST-L554Ac7	175340	195052	448	44	Signal
								0014181_01	800	st-L554Ac8	149553	169041	406	48	Signal
								0014181_01	800	st-L554Ac24	150365	171365	420	50	Signal
								0014181_01	800	st-L554Ac25	201125	222293	392	54	Signal
								0014181_01	800	st-L554Ic25	199983	222663	420	54	Signal
								0014181_01	800	st-L555Ac1	149629	168349	390	48	Signal
								0014181_01	800	st-L555Ic16	209845	230005	420	48	Signal
								0014181_01	800	st-L555Cc11	197410	216898	406	48	Signal
								0014181_01	800	st-L555Cc25	208264	231304	480	48	Signal
								0014181_01	800	st-554A+555Ac1	178706	200306	450	48	Signal
								0014181_01	800	st-554I+555Ic7	227467	250507	480	48	Signal
								0014181_01	800	st-K86Ac11	232392	256872	510	48	Signal
								0014181_01	800	st-K86Mc9	192324	231396	814	48	Signal
								0014181_01	800	st-554C+555Cc14	196262	224102	580	48	Signal
								0014181_01	800	st-554C+555Cc15	245092	270692	512	50	Signal
								0014181_01	800	st-554C+555Cc45	175339	202947	493	56	Signal
																Normalized with beta actin	% expression compared with WT
2018-02-25								0014196_01	800	st-Mock	-122	25378	510	50	Signal	-0.000777278	-0.0697991
								0014196_01	800	st-WT	168540	203820	630	56	Signal	1.11359	100
								0014196_01	800	st-L554A	179686	218746	630	62	Signal	0.982777	88.2528
								0014196_01	800	st-L554I	136532	174332	630	60	Signal	0.728524	65.4211
								0014196_01	800	st-L554C	124044	109954	630	57	Signal	0.661177	59.3733
								0014196_01	800	st-L555A	9949	43969	630	54	Signal	0.0872696	7.83677
								0014196_01	800	st-L555I	162380	197660	630	56	Signal	0.941814	84.5744
								0014196_01	800	st-L555C	36428	72968	630	58	Signal	0.247063	22.1861
								0014196_01	800	st-554A+555A	57268	96328	630	62	Signal	0.373758	33.5633
								0014196_01	800	st-554I+555I	96017	133817	630	60	Signal	0.640028	57.4742
								0014196_01	800	st-554C+555C	69774	110094	672	60	Signal	0.355667	31.9387
								0014196_01	800	st-K86A	168312	209010	714	57	Signal	0.72458	65.0669
										Beta-actin
								0014196_01	800	st-Mock	156958	169575	341	37	Signal
								0014196_01	800	st-WT	151348	167623	465	35	Signal
								0014196_01	800	st-L554A	182835	197535	420	35	Signal
								0014196_01	800	st-L554I	187409	201619	406	35	Signal
								0014196_01	800	st-L554C	187611	203484	429	37	Signal
								0014196_01	800	st-L555A	114003	127952	377	37	Signal
								0014196_01	800	st-L555I	172412	187323	403	37	Signal
								0014196_01	800	st-L555C	147444	161393	377	37	Signal
								0014196_01	800	st-554A+555A	153222	169095	429	37	Signal
								0014196_01	800	st-554I+555I	150020	166115	435	37	Signal
								0014196_01	800	st-554C+555C	196178	214308	490	37	Signal
								0014196_01	800	st-K86A	232289	249124	455	37	Signal
																Normalized with beta actin	% expression compared with WT
2018-02-25								0014196_01	800	ST-MOCK	-204	27156	570	48	Signal	-0.00159768	-0.180338
								0014196_01	800	ST-WT	156590	191390	600	58	Signal	0.885936	100
								0014196_01	800	ST-L554A	110138	145418	630	56	Signal	0.705411	79.6233
								0014196_01	800	ST-L554I	120287	155567	630	56	Signal	0.658436	74.321
								0014196_01	800	ST-L554C	89626	123106	540	62	Signal	0.448608	50.6366
								0014196_01	800	ST-L555A	18340	48094	551	54	Signal	0.148784	16.794
								0014196_01	800	ST-L555I	235511	276461	630	65	Signal	1.20541	136.061
								0014196_01	800	ST-L555C	54441	88041	560	60	Signal	0.288386	32.5516
								0014196_01	800	ST-554A+555A	53083	83308	465	65	Signal	0.309179	34.8986
								0014196_01	800	ST-554I+555I	198235	243154	651	69	Signal	0.9202	103.868
								0014196_01	800	ST-554C+555C+	102291	143871	693	60	Signal	0.404176	45.6214
								0014196_01	800	ST-K86A	213239	257031	782	56	Signal	0.947586	106.959
										Beta-actin
								0014196_01	800	ST-MOCK	127685	142388	377	39	Signal
								0014196_01	800	ST-WT	176751	192624	429	37	Signal
								0014196_01	800	ST-L554A	156133	170563	390	37	Signal
								0014196_01	800	ST-L554I	182686	196635	377	37	Signal
								0014196_01	800	ST-L554C	199787	213892	403	35	Signal
								0014196_01	800	ST-L555A	123266	136286	372	35	Signal
								0014196_01	800	ST-L555I	195378	209483	403	35	Signal
								0014196_01	800	ST-L555C	188778	202428	390	35	Signal
								0014196_01	800	ST-554A+555A	171690	185795	403	35	Signal
								0014196_01	800	ST-554I+555I	215426	230448	406	37	Signal
								0014196_01	800	ST-554C+555C+	253085	276290	595	39	Signal
								0014196_01	800	ST-K86A	225034	243904	510	37	Signal
2018-02-28								Image Name	Channel	Name	signal	Total	Area	Bkgnd.	Type	Normalized with beta actin	% expression compared with WT
								0014244_01	800	Mock	2	30040	638	46	Signal	0.00535289	0.755768
								0014244_01	800	WT	65430	96624	638	50	Signal	0.708272	100
								0014244_01	800	L554A	82148	114946	638	52	Signal	0.768089	108.446
								0014244_01	800	L554I	114027	150844	720	52	Signal	0.948456	133.911
								0014244_01	800	L554C	87741	126608	837	52	Signal	0.579301	81.7908
								0014244_01	800	L555A	14702	53962	837	46	Signal	0.14548	20.5401
								0014244_01	800	L555I	103474	142722	837	48	Signal	0.817328	115.397
								0014244_01	800	L555C	28825	67371	837	52	Signal	0.198944	28.0886
								0014244_01	800	554A+555A	53183	99453	810	58	Signal	0.486415	68.6763
								0014244_01	800	554I+555I	121859	208040	837	67	Signal	0.804047	113.522
								0014244_01	800	554C+555C	62483	108283	837	56	Signal	0.449354	63.4438
								0014244_01	800	K86A	93821	131947	792	48	Signal	0.705495	99.6079
								0014244_01	800	K86M	63104	99069	792	46	Signal	0.596043	84.1546
										Beta-actin
								0014244_01	800	Mock	129276	140508	416	27	Signal
								0014244_01	800	WT	91383	101533	406	25	Signal
								0014244_01	800	L554A	106459	118042	429	27	Signal
								0014244_01	800	L554I	119567	132932	495	27	Signal
								0014244_01	800	L554C	143421	157191	510	27	Signal
								0014244_01	800	L555A	106269	118419	450	27	Signal
								0014244_01	800	L555I	125465	138857	496	27	Signal
								0014244_01	800	L555C	119868	134043	525	27	Signal
								0014244_01	800	554A+555A	107877	119973	448	27	Signal
								0014244_01	800	554I+555I	151557	122396	551	27	Signal
								0014244_01	800	554C+555C	136665	153465	672	25	Signal
								0014244_01	800	K86A	133142	145697	465	27	Signal
								0014244_01	800	K86M	105088	116833	435	27	Signal
								Image Name	Channel	Name	Signal	Total	Area	Bkgnd.	Type	Normalized with beta actin	% expression compared with WT
								0014259_01	800	Mock	-19162	895710	434	2108	Signal	-0.0166145	-1.13619
								0014259_01	800	WT	1713367	2632610	403	2281	Signal	1.46229	100
2018-04-13								0014259_01	800	L554A	661951	1477025	377	2162	Signal	0.497501	34.022
								0014259_01	800	L554I	945856	1800486	406	2105	Signal	0.674342	46.1154
								0014259_01	800	L554C	1703202	2546551	377	2237	Signal	1.28695	88.0094
								0014259_01	800	L555A	385892	1306127	465	1979	Signal	0.256472	17.539
								0014259_01	800	L555I	1570091	2484491	450	2032	Signal	1.05508	72.1522
								0014259_01	800	L555C	642183	1537683	450	1990	Signal	0.491869	33.6369
								0014259_01	800	554A+555A	266157	1109907	450	1875	Signal	0.211	14.4294
								0014259_01	800	554I+555I	1986333	2875533	450	1976	Signal	2.06777	141.406
								0014259_01	800	554C+555C	1256879	2150639	480	1862	Signal	0.608343	41.602
								0014259_01	800	K86A	1621187	2700782	495	2181	Signal	0.905845	61.9469
								0014259_01	800	K86M	1507162	1724282	495	2176	Signal	0.970475	66.3668
										Beta-actin
								0014259_01	800	Mock	1153333	1659253	372	1360	Signal
								0014259_01	800	WT	1171700	1641140	360	1304	Signal
								0014259_01	800	L554A	1330552	1763632	360	1203	Signal
								0014259_01	800	L554I	1402636	1821676	360	1164	Signal
								0014259_01	800	L554C	1323437	1733837	360	1140	Signal
								0014259_01	800	L555A	1504619	1924715	384	1094	Signal
								0014259_01	800	L555I	1488132	1875630	348	1113.5	Signal
								0014259_01	800	L555C	1305598	1705102	348	1148	Signal
								0014259_01	800	554A+555A	1261409	1747713	416	1169	Signal
								0014259_01	800	554I+555I	960618	1401438	372	1185	Signal
								0014259_01	800	554C+555C	2066069	2807031	629	1178	Signal
								0014259_01	800	K86A	1789696	2481120	544	1271	Signal
								0014259_01	800	K86M	1553014	2044426	372	1321	Signal
								Image Name	Channel	Name	Signal	Total	Area	Bkgnd.	Type	Normalized with beta actin	% expression compared with WT
								0014259_01	800	Mock	2824	967624	576	1675	Signal	0.00164385	0.0999871
								0014259_01	800	WT	2327021	3424062	551	1991	Signal	1.64406	100
2018-04-13								0014259_01	800	L554A	1151569	2189653	551	1884	Signal	0.705563	42.9158
								0014259_01	800	L554I	1488425	2488505	540	1852	Signal	0.842303	51.233
								0014259_01	800	L554C	2427316	3560552	589	1924	Signal	1.21284	73.7712
								0014259_01	800	L555A	475661	1496987	589	1734	Signal	0.252798	15.3764
								0014259_01	800	L555I	3613977	4769595	589	1962	Signal	1.85722	112.965
								0014259_01	800	L555C	899395	1898928	589	1697	Signal	0.536881	32.6557
								0014259_01	800	554A+555A	504460	1502815	589	1695	Signal	0.372969	22.6858
								0014259_01	800	554I+555I	3099782	5026672	570	1977	Signal	1.76998	107.659
								0014259_01	800	554C+555C	2838321	3922347	703	1542	Signal	1.53257	93.2182
										Beta-actin
								0014259_01	800	Mock	1717917	2248947	465	1142	Signal
								0014259_01	800	WT	1415408	1783688	330	1116	Signal
								0014259_01	800	L554A	1632127	2074621	403	1098	Signal
								0014259_01	800	L554I	1767089	2209986	403	1099	Signal
								0014259_01	800	L554C	2001341	2531261	480	1104	Signal
								0014259_01	800	L555A	1881582	2371632	450	1089	Signal
								0014259_01	800	L555I	1945909	2358709	384	1075	Signal
								0014259_01	800	L555C	1675223	2145175	448	1049	Signal
								0014259_01	800	554A+555A	1352551	1798703	434	1028	Signal
								0014259_01	800	554I+555I	1751308	1797068	448	995	Signal
								0014259_01	800	554C+555C	1852005	2528481	684	989	Signal

## Sheet: Figure 4c 4e and 4f
Figure 4c																		Figure 4c													Figure 4e																Figure 4e
Expression by WB																		Expression by WB													Normalized Mitoxantrone (% efflux to WT)																Mitoxantrone efflux (nomalized with expression)
	Mock	WT		K86A	K86M		L554A	L554I	L554C	L555A	L555I	L555C	L554A + L555A	L554I + L555I	L554C + L555C				Mutants	Expression													K86A	K86M	L554A	L554I	L554C	L555A	L555I	L555C	L554A + L555A	L554I + L555I	L554C + L555C				Mutants	Efflux
	0.424744	100		73.29	118.31		91.37	131.83	65.66	13.68	126.83	35.38	39.15	57.47	50.86				K86A	73.29													18.6045	9.21214	51.7558	85.3337	102.843	143.76	56.5205	52.5119	3.65311	44.7388	0.270013				K86A	18.6045
	0.158902	100		131.71	66.08		135.83	59.82	59.37	10.63	104.03	35.4	47.19	103.87	42.19				K86A	131.71													9.15878	0.502528	73.8449	84.7787	77.4275	157.499	62.2872	50.8189	0.0691015	55.4496	11.5793				K86A	9.15878
	0.757139	100		65.07	84.15		153.55	65.42	50.64	7.84	84.57	40.75	33.56	113.52	64.86				K86A	65.07													0.510082	0.110713	61.8575	73.8505	106.221	116.828	67.2438	42.8896	0.698388	18.197	0.804363				K86A	0.510082
	0.0995237	100		106.96	66.37		102.32	74.32	81.79	16.79	136.06	47.67	34.9	141.41	132.91				K86A	106.96													0.763125	4.55594	80.1595	62.3824	102.256	21.4546	74.0745	46.1468	35.0568	25.9451	12.7636				K86A	0.763125
	0.28	100		99.61			128.13	133.91	88.01	20.54	115.4	22.19	68.68	107.66	31.94				K86A	99.61													1.15606	0.732105	56.9915	71.2936	125.817	85.4013	96.5122		31.6471	23.2832	0.555909				K86A	1.15606
	5.5	100		61.95			94.38	46.12	73.77	17.54	72.15	32.55	14.43		45.62				K86A	61.95													4.91477	12.8015	63.3837	66.3382	97.9671		54.2532		15.1445		1.04828				K86A	4.91477
	-0.95	100					99.06	51.23		15.38	112.97	28.09	22.69		63.44																				83.1885								0.841804
	0.03	100					88.25					33.64			41.6				K86M	118.31															65.9435								28.0654				K86M	9.21214
	0.26	100					79.62					32.66			93.22				K86M	66.08															64.3579								0.603558				K86M	0.502528
	0.74	100					108.45												K86M	84.15															74.68								0.111182				K86M	0.110713
	0.71	100					34.02												K86M	66.37															58.1397								0.889454				K86M	4.55594
	0.69	100					42.92																												73.7577								0.492376				K86M	0.732105
	0.57	100																	Mock	0.424744															102.154								1.38183				K86M	12.8015
	-0.29	100																	Mock	0.158902															75.1257								14.9936
	0.03	100																	Mock	0.757139															76.4418												L554A	51.7558
	-0.11	100																	Mock	0.0995237															105.792												L554A	73.8449
	0.08	100																	Mock	0.28																											L554A	61.8575
	-0.09	100																	Mock	5.5																											L554A	80.1595
																			Mock	-0.95																											L554A	56.9915
																			Mock	0.03																											L554A	63.3837
average	0.493906	100		89.765	83.7275		96.4917	80.3786	69.8733	14.6286	107.43	34.2589	37.2286	104.786	62.96				Mock	0.26											average		5.85122	4.65249	72.9733	73.9962	102.089	104.989	68.4819	48.0918	14.3782	33.5227	5.31434				L554A	83.1885
																			Mock	0.74																											L554A	65.9435
																			Mock	0.71																											L554A	64.3579
																			Mock	0.69																											L554A	74.68
																			Mock	0.57																											L554A	58.1397
																			Mock	-0.29																											L554A	73.7577
																			Mock	0.03																											L554A	102.154
																																															L554A	75.1257
																			L554A	91.37																											L554A	76.4418
																			L554A	135.83																											L554A	105.792
																			L554A	153.55
																			L554A	102.32																											L554I	85.3337
																			L554A	128.13																											L554I	84.7787
																			L554A	94.38																											L554I	73.8505
																			L554A	99.06																											L554I	62.3824
																			L554A	88.25																											L554I	71.2936
																			L554A	79.62																											L554I	66.3382
																			L554A	108.45
																			L554A	34.02																											L554C	102.843
																			L554A	42.92																											L554C	77.4275
																																															L554C	106.221
																			L554I	131.83																											L554C	102.256
																			L554I	59.82																											L554C	125.817
																			L554I	65.42																											L554C	97.9671
																			L554I	74.32
																			L554I	133.91																											L555A	143.76
																			L554I	46.12																											L555A	157.499
																			L554I	51.23																											L555A	116.828
																																															L555A	21.4546
																			L554C	65.66																											L555A	85.4013
																			L554C	59.37
																			L554C	50.64																											L555I	56.5205
																			L554C	81.79																											L555I	62.2872
																			L554C	88.01																											L555I	67.2438
																			L554C	73.77																											L555I	74.0745
																																															L555I	96.5122
																			L555A	13.68																											L555I	54.2532
																			L555A	10.63
																			L555A	7.84																											L555C	52.5119
																			L555A	16.79																											L555C	50.8189
																			L555A	20.54																											L555C	42.8896
																			L555A	17.54																											L555C	46.1468
																			L555A	15.38
																																															L554A + L555A	3.65311
																			L555I	126.83																											L554A + L555A	0.0691015
																			L555I	104.03																											L554A + L555A	0.698388
																			L555I	84.57																											L554A + L555A	35.0568
																			L555I	136.06																											L554A + L555A	31.6471
																			L555I	115.4																											L554A + L555A	15.1445
																			L555I	72.15
																			L555I	112.97																											L554I + L555I	44.7388
																																															L554I + L555I	55.4496
																			L555C	35.38																											L554I + L555I	18.197
																			L555C	35.4																											L554I + L555I	25.9451
																			L555C	40.75																											L554I + L555I	23.2832
																			L555C	47.67
																			L555C	22.19																											L554C + L555C	0.270013
																			L555C	32.55																											L554C + L555C	11.5793
																			L555C	28.09																											L554C + L555C	0.804363
																			L555C	33.64																											L554C + L555C	12.7636
																			L555C	32.66																											L554C + L555C	0.555909
																																															L554C + L555C	1.04828
																			L554A + L555A	39.15																											L554C + L555C	0.841804
																			L554A + L555A	47.19																											L554C + L555C	28.0654
																			L554A + L555A	33.56																											L554C + L555C	0.603558
																			L554A + L555A	34.9																											L554C + L555C	0.111182
																			L554A + L555A	68.68																											L554C + L555C	0.889454
																			L554A + L555A	14.43																											L554C + L555C	0.492376
																			L554A + L555A	22.69																											L554C + L555C	1.38183
																																															L554C + L555C	14.9936
																			L554I + L555I	57.47
																			L554I + L555I	103.87
																			L554I + L555I	113.52
																			L554I + L555I	141.41
																			L554I + L555I	107.66
																			L554C + L555C	50.86
																			L554C + L555C	42.19
																			L554C + L555C	64.86
																			L554C + L555C	132.91
																			L554C + L555C	31.94
																			L554C + L555C	45.62
																			L554C + L555C	63.44
																			L554C + L555C	41.6
																			L554C + L555C	93.22

## Sheet: Figure 5c
Figure 5c
		Update 27 March 2019
		NEW extended	WT	L554A	L554I	L554C	L555A	L555I	L555C	L554A + L555A	L554I + L555I	L554C + L555C
		rep1	13	9	17	46	18	0	91	689	8	90
		rep2	2	14	8	122	50	6	20	1134	7	581
		rep3	4	95	15	8	49	21	157	412	8	415
		average	6.33333	39.3333	13.3333	58.6667	39	9	89.3333	745	7.66667	362
		Mutants	Water
		WT	13
		WT	2
		WT	4
		L554A	9
		L554A	14
		L554A	95
		L554I	17
		L554I	8
		L554I	15
		L554C	46
		L554C	122
		L554C	8
		L555A	18
		L555A	50
		L555A	49
		L555I	0
		L555I	6
		L555I	21
		L555C	91
		L555C	20
		L555C	157
		L554A + L555A	689
		L554A + L555A	1134
		L554A + L555A	412
		L554I + L555I	8
		L554I + L555I	7
		L554I + L555I	8
		L554C + L555C	90
		L554C + L555C	581
		L554C + L555C	415
